# Supplementary material for: Sexual and Reproductive Health Rights and Service Use among Undocumented Migrants in the EU: A Systematic Literature Review
Source: Healthcare (Basel). 2024 Sep 4;12(17):1771. doi: 10.3390/healthcare12171771 (PMC11395426; doi:10.3390/healthcare12171771)
Supplement: Supplementary file 1 [file healthcare-12-01771-s001.zip]

Archive with 2 entries (2 files):
- healthcare-3118740-Supplementary S1.xlsx
- healthcare-3118740-Supplementary S2.pdf
