# Supplementary material for: Sexual and Reproductive Health Rights and Service Use among Undocumented Migrants in the EU: A Systematic Literature Review
Source: Healthcare (Basel). 2024 Sep 4;12(17):1771. doi: 10.3390/healthcare12171771 (PMC11395426; doi:10.3390/healthcare12171771)
Supplement: Supplementary file 1 [file healthcare-12-01771-s001.zip › healthcare-3118740-Supplementary S1.xlsx]

## Sheet: Sheet1
Nr (article identifier)	Reference; year of publication; title; type of publication and country	Objective of study; Study setting; Study design; Study population	Evaluation of study ; Type of analysis; Validity and Reliability	Legislation on access to care and options for undocumented migrants seeking care	Main Findings: Access					Use (different factors affecting use)	Outcomes				Conclusions & Policy Recommendtions	Summary	Assesment Quality of qualitative studies: CASP checklist https://casp-uk.net/wp-content/uploads/2018/03/CASP-Qualitative-Checklist-2018_fillable_form.pdf Quality of quantitative studies: https://www.nhlbi.nih.gov/health-topics/study-quality-assessment-tools Quality of mixed methods studies: both tools are applied	Rating
					Availability and accomodation	Approachability	Acceptability	Affordability	Appropriateness (sometimes refusal of care on behalf of the health professional is put under this barrier)		Economic (living & working conditions)	Health	Outcomes for migration status/ (legal consequences as well)	Satisfaction
0=extraction trial	Sebo et al., 2011, Sexual and Reproductive Health Behaviors of Undocumented Migrants in Geneva: A Cross Sectional Study	﻿Objective: The aim of the present study is to describe sexual and reproductive health behaviors of undocumented migrants in Geneva Study setting: Healthcare organization in Switzerland Study design: ﻿This descriptive cross sectional study included consecutive undocumented migrants presenting from November 2007 to February 2008 to a health facility offering free access to health care to this popu…	Methods/type of analysis: data collected through self-administered questionnaires on socio-economic background and sexual reproductive health behaviour of the population. Statistical analysis using Chi-square and Fisher’s exact tests to compare proportions of sexual characteristics in men and women for categorical variables, and unpaired student t-tests to compare means for continuous variables. …	Mandatory universal health insurance coverage in Switzerland, however more than 90% of undocumented migrants in the country remain uninsured. Tjis population can acess free or low cost care in Geneva though the community mobile units of Geneva University Hospitals. The unit provides care to an average of 3-3500 undocumented migrants a year.		﻿Another important barrier to accessing this population is the language barrier. Cultural and social factors additionally complicate communication between local health providers and undocumented migrants		﻿The cost of health care is a major barrier to reaching this population since more than 90% of undocumented migrants lack health insurance (it is expensive and they have to pay themselves).		﻿In this population of mainly young, Latino-American, single and well-educated participants, unprotected intercourse, lack of adequate contraception and history of multiple partners were common. One-third had used no contracep- tive method during last sexual intercourse and approximately half had not used a condom in the past year. - Innappropropriate use of contraceptive methods - ﻿A higher prop…		﻿--> Only 19% of women used the contraceptive pill and nearly 80% of them did not use a condom during the last sexual intercourse. -->﻿More than one-third of par- ticipants reported not having used any contraceptive method during last sexual intercourse; approximately 50% had not used a condom during the last year and only 20% reported using a condom during each intercourse, without significant g…			﻿The results of this study highlight the high rates of sexual and reproductive risk behaviors in this population of mainly young, Latino-American, single, well-educated and currently employed women. They underline the need for specific and culturally accepted (sex)educational programs targeting this hard-to-reach population in Geneva, Switzerland.		14/14	good
0= extraction trial	﻿Castañeda, 2008, Paternity for Sale: Anxieties over "Demographic Theft" and Undocumented Migrant Reproduction in Germany	Objective: ﻿The articles examines pregnant undocumented women's experiences with the health care system and relationship to the state in Germany. ﻿It also provides a discussion of how a restrictive immigration climate, particular models of citizen ship, and liberal family laws have resulted in unique practices surrounding paternity claims. However, Study setting: Prenatal car and delivery service…	Methods/type of analysis: longitudinal ethnographic study Internal validity: nos discussed but incorporated both interviews, observation as well as other sources (legal documents) to illustrate and integrate the findings into the German legal access to healthcare for undocumented mothers. Furthermore both migrants and providers as well as other NGO staff were inter External validity: Findings of …	One of the most restrictive national laws concerning healthcare access for undocumented migrants. ﻿Denunciation Law: mandates that persons residing illegally in Germany be reported to the authorities if they seek services at public facilities ﻿Second law states that "assisting" undocumented persons including for medical purposes s a crime punishable with a fine or imprisonment up to five years. P…		﻿The physicians interviewed for this study considered all pregnancies among un documented women to be high risk because of socioeconomic marginalization and delays in seeking prenatal care. ﻿Many women who arrive at the Migrant Clinic have circumstances that would cover the costs for care and delivery. For example, if they are refugees awaiting a decision on their asylum case, the state is obliga…	﻿Because medical aid to this population is criminalized under German law, prenatal care is infrequent, with most women appearing only in the third trimester, and migrants may fear entering public hospitals for labor and delivery. By law healthcare professionals are obligated to report illegal residents seeking public welfare services in Germany which generates fears of deporation amongs healthcar…	Nominal fee for delivery at the hospital , some times with reimbursement request depending on the income of the delivering woman. The hospital's request for reimbursement is sent to the Social Welfare Office, which in turn is required to notify the Foreigner's Office, the patient risks the possibility of deportation ﻿Many women who arrive at the Migrant Clinic have circumstances that would cover …	﻿ith the amount of red tape involved, most hospitals prefer to skip this procedure. Length of stay in the hospital following delivery is often influenced by the mother's uncertain (and presumed lack of) insurance coverage. Thus, a birth without complications may lead a woman and her child to be released the very next day, without follow-up exams or vaccinations.	Prenatal care was the single most common reason for attending the Migrant Clinic, representing up to 30 percent of all patient visits. The number of pregnancies has been steadily increasing and by 2007 the clinic was assisting over 160 births per year. ﻿The physicians interviewed for this study considered all pregnancies among un documented women to be high risk because of socioeconomic marginali…	Parenthood also requires extra financial re sources and results in loss of work time and lack of mobility, an important consid eration for women employed in "flexible" labor sectors such as home health care, cleaning, or other forms of domestic work.	﻿Pregnancy is a precarious time for undocumented women because it heightens their visibility and subsequent deportability because of the need to interact with the health care system and state offices. ﻿Women from neighboring or nearby countries can travel home for the birth, and EU citizens (e.g., from Poland) can often arrange some type of coverage if they opt to give birth in Germany. Other wom…	Fear of deporation, health tourism- return to home country for EU citizens to deliver. The 1968 Maternity Protection, or Mutterschutz, Act established a time frame six weeks before and eight weeks following birth, during which all women are accorded protection agasint deportation. For an undocumented woman, this represents a crucial period during which she cannot be legally deported. ﻿To formally…		Acknowleding and possibly limiting the amount of paper work needed for undocumented migrants to actually prove and access their health entitlement in Germany. Tackle the disjuncture between real/legal entitlements, the entitlements/health services actually available to undocumented migrants and the services perceived/known to be available by mihgrants. Pay further notice to how gendered the polit…		9/10 with no reflexivity	good
1	﻿Bethan L.Jones, Fionnuala Finnerty, Daniel Richardson, 2021, ﻿Healthcare charging for migrants in the UK: awareness and experience of clinicians within sexual and reproductive health and HIV	Objective of study: ﻿investigate clinicians’ knowledge, confidence and experience ﻿within sexual and reproductive health and HIV services on healthcare entitlement amongst migrant groups in the UK. Study setting: UK clinicians/ health professionals working within SRH and HIV contacted via email address Study design: ﻿online survey comprised 16 multiple choice questions covering demographic inform…	Methods/type of analysis: qualitative thematic content analysis of the data collected through the online administered questionnnaires Internal validity: the questionnaire was not formally validadated and ﻿some participants were uncertain whether questions on entitlements referred to their own nation. External validity: health regualtions differ across the UK and since for the present study the ma…	﻿The National Health Service (NHS) healthcare is free at the point of use for patients who are ‘ordinarily resident’ in the UK and for visitors from the European Economic Area and Switzerland via a reciprocal agreement. Non-European visitors may be chargeable for NHS healthcare at a rate of 1.5 times the normal tariff. Since 2017, all providers of NHS services—including voluntary and private prov…		Definitions of migrant groups and their healthcare entitlements are often poorly understood by clinicians, and many are uncertain about identifying survivors of human trafficking, torture,FGM or SGBV. Furthermore, multiple barriers affect disclosure of sexual violence by asylum-seeking women to professionals, which in turn affects their access to healthcare services which would be provided free o…	﻿Respondents were then asked to select all groups that are exempt from healthcare charging from a list. Although 64 and 71% correctly selected ‘asylum seekers’ and ‘refugees’, respectively, our subjects’ limited understanding of these terms may undermine the accuracy of these results. Around 6% also incorrectly thought that undocumented migrants were exempt from healthcare charging, and 21% selec…	Around 30% of respondents were unable to identify the migrants groups that are exempt of paying for healthcare in the UK > possibly limiting the provision of services to these population when healthcare is sought, Furthermore around 12% of professionals were unsure what SRH and HIV services are provided free of charge within the NHS	.		Economic burden due to unexptected bills and debts incurred when seeking healthcare	﻿These results quantify clinicians’ uncertainty around healthcare entitlements for migrant groups, which further increases the risk of care being delayed or denied in these patients. For patients not entitled to free care, a lack of clarity from providers could result in unexpected retrospective bills and debts which can prejudice future asylum applications. Obstructing access to healthcare in th…	unexpected retrospective bills and debts which can prejudice future asylum applications.		﻿This study demonstrates clinicians’ confusion, lack of confidence and ethical concerns around healthcare charging within sexual and reproductive health and HIV and identifies a demand for training on this topic. Seeing the unequal burden that vulernable migrant populations (undocumented women) face ﻿the present paper acknowledges the role of training and education of clinicians in resolving, rat…		10/10	good
2	Klok et al., 2021, ﻿Hepatitis B Virus (HBV), Hepatitis C Virus (HCV) and Human Immunodeficiency Virus (HIV) infections among undocumented migrants and uninsured legal residents in the Netherlands: A cross-sectional study, 2018–2019	Objective of study: this study aimed to assess the prevalence of HBV(chronicorresolved), HCV(chronicorresolved)and HIV infection among undocumented migrants and uninsured legal residents in Amsterdam,the Netherlands.We also intended to study the determinants of infection in this population.Additionally,we determined screening uptake,outcome of referral to specialized care(for those with infection…	Methods: In this cross-sectional study,undocumented migrants and uninsured legal residents were recruited at a non-governmental organization (NGO),healthcare facility in the Netherlands and were invited to be tested for hepatitis B surface antigen (HBsAg),anti-hepatitis B core antibodies (anti-HBcAb),HCV-RNA,andanti-HIV antibodies or HIV antigen at a local laboratory Internal Validity: ensured by…	Asylum seekers and migrants are not routinely screened for HBV,HCV and HIV in the Netherlands.Guidelines for general practitioners (GP) recommend case finding for infectious diseases during GP consultations, depending on the endemicity of the migrant’s country of origin. However,provider and patient-related barriers, such as competing priorities and fear of requesting testing,make these recommend…	Participants in our study were required to have their blood drawn at an outside laboratory instead of on-site and 58% of them did make their way to thel aboratory to receive testing(n= 451/784). However,on-sitetesting, particularly rapid testing,at thepublic NGOhealth-care facility has been shown to remove a considerable barrier to testing uptake.Unfortunately, this was not possible at Kruispost …	A total of 80 participants were MSM(n= 57),had ever been paid for sex(n= 16),or both(n= 7). Of them,50 (63%)went to the laboratory and were tested for HBV infection. Of these 50 participants,15 had either resolved or chronic HBV infection and 35 were not HBV exposed. Of the 35 latter participants, 23 were able to be contacted and/or understood the invitation for vaccination.Uptake of HBV vaccinat…	The challenge of increasing. uptake of vaccination in this migrant population likelys tems from language barriers,insecurities and unfamiliarity with the healthcare system. Stigma was also previously mentioned for testing		The two individuals with newly diagnosed HIV were both referred to an HIV-treatment center,but only one actually arrived,started treatment, and after treatment,achieved an undetectable HIV viral load. The second person was lost to follow up. Nurses not-equipped to perfrom on-site testing at the NGO facility, this can be considered a barrier to test uptaking. After screening and testing, some pati…	Asylum seekers and migrants are not routinely screened for HBV,HCV and HIV in the Netherlands.Guidelines for general practitioners (GP) recommend case finding for infectious diseases during GP consultations, depending on the endemicity of the migrant’s country of origin. However,provider and patient-related barriers, such as competing priorities and fear of requesting testing,make these recommend…		In the Netherlands,the estimated prevalence of chronic hepatitis B virus (HBV) infection is 0.34% and of chronic hepatitis C virus (HCV) infection 0.16% in 2016. Prevalence of human immunodeficiency virus (HIV) infection was estimated at 0.14% in 2017. Migrants account for 81% of prevalent chronic HBV infections, 60% of prevalent chronic HCV infection and 50% of prevalent HIV infections [mostly a…	The prevalence of those HBV/HCV exposed or HIV infected did not differ between undocumented migrants and legal residents. Sex,age,region of birth,educational level,year of leaving country of origin,way of entering the Netherlands,living in housing provided by charity,living on the streets and ever having had surgery abroad significantly differed according to HBV status. In multivariable analysis,…		Migrants are considered a group at risk for HBV and HCV infection according to the Dutch GP guidelines on viral hepatitis. The relatively high prevalence of HBV,HCV and HIV infections in our study compared to the general Dutch population underscores that undocumented migrants are no exception to these guidelines. Coupled with the fact that screening for chronic hepatitis B and C among migrant pop…		14/14	good
3	M. ﻿Gogishvili, et al., 2021 ﻿Policy implementation analysis on access to healthcare among undocumented immigrants in seven autonomous communities of Spain, 2012–2018	Objective of study: Given the highly decentralised health system in Spain, the aim of this study was to provide a comparative policy implementation analysis on access to free general healthcare services and HIV care among undocumented immigrants in different ACs, from the implementation of RDL 16/2012 until the enactment of RDL 7/2018, which was intended to reinstate universal health coverage. St…	Methods: We reached out to public health specialists and nongovernmental organisations (NGOs) dedicated to immigrant access to care or access to HIV care in all ACs of Spain. We aimed to obtain all possible internal and official instructions published by each AC that related to entitlements granted to undocumented immigrants for free general healthcare services and/or HIV care in the ACs Internal…	In recent years, Spain implemented multiple austerity measures as a result of the 2008 financial crisis. As part of this cost-saving effort, the Spanish government enacted Royal Decree-Law 16/2012 and Royal Decree 1192/2012, which made changes to the previously practiced universal healthcare system and predominantly excluded undocumented immigrants by linking the right to access free healthcare t…	In Andalucia the hughest access was provided with UHC for all undocumented migrants earning minimum wage, no proof of residency in the AC or identification card was required. Categorized as high access: Access level indicators: Governmental instructions of an AC highlighted the right of all undocumented immigrants (without categorisation, eg, pregnant women, minors, refugees, asylum seekers, case…	Undocumented immigrants have been denied access to healthcare due to a lack of legal awareness in their communities, provider ignorance of laws regarding immigrants’ protection and an unwillingness to treat among medical professionals due to deep-seated discrimination and racism. It was especially unclear how RD 576/2013 translated into actual access to services among undocumented immigrants acro…	Undocumented immigrants have been denied access to healthcare due to a lack of legal awareness in their communities, provider ignorance of laws regarding immigrants’ protection and an unwillingness to treat among medical professionals due to deep-seated discrimination and racism. It was especially unclear how RD 576/2013 translated into actual access to services among undocumented immigrants acro…	In Andalucia the hughest access was provided with UHC for all undocumented migrants earning minimum wage, no proof of residency in the AC or identification card was required. Euskadi provided free general healthcare for undocumented migrants requiring proof of residency for 0-3 and any type of identification. Several decrees were isues to provide care for those left out of other social insurance …		According to the 2012 RDL and RD, undocumented immigrants were to be denied access to free healthcare services if certain requirements were not met.1 2 4–6 However, due to the decentralised nature of the Spanish health system, the implementation of this national policy depended on the interpretation by each AC.					Undocumented immigrants have found difficulties in accessing free healthcare in other European countries as well. Barriers vary from general discrimination to specific policies that restrict their access to free healthcare services. This phenomenon occurs despite the presence of conventions obliging EU member states to defend the human right to health. Nevertheless, similar to the case of Spain, …		CASP checklist 9/10 and very valuable findings	fair
4	Nellums, Laura, B., 2021, ﻿“It’s a life you’re playing with”: A qualitative study on experiences of NHS maternity services among undocumented migrant women in England	Objective of study: ﻿The aim of this qualitative study was to investigate the experiences of undocumented migrant women who have been pregnant whilst living in England in order to understand factors affecting access to care and maternal health outcomes. Study setting: ﻿We carried out this research with Doctors of the World (DOTW), an international human rights organisation focused on facilitating…	Methods/type of analysis: qualitative study with SSI analysed using thematic content analysis Internal Validity: no data triangulation, ,only interviews however good sampling size External validity: not dicussed. However, due to the study site and sampling the study findings are representative for undocumented women in englaind who have/had preganncy experiences Reliability: not discussed, but to…	﻿Healthcare systems are devolved across the UK, with different systems in England, Scotland, and Wales. Whilst each country has a National Health Service (NHS), entitlement to free NHS services differs across the three countries. Successive governments have implemented policies resulting in an increasingly restrictive health system for undocumented migrants. This has been criticised for neglectin…		﻿The 2017 amendments to the Immigration Act made it obligatory for hospital trusts to identify whether individuals are chargeable for care, and to charge them upfront for the full cost of treatment prior to the delivery of any non-urgent care.. This upfront charging became mandatory, raising questions around healthcare providers’ role as immigrant enforcement, and the alignment of these policies …		﻿In England, everyone is entitled to free primary care. However, undocumented migrant women are not entitled to free NHS maternity services, including antenatal, perinatal, or postnatal care, and are charged 150% of the NHS rate. ﻿The cost of routine antenatal and post- natal care and an uncomplicated delivery starts at £6500. ﻿The 2017 amendments to the Immigration Act made it obligatory for hos…	﻿As a result, women experienced a ‘triple jeopardy’ defined by multiple socio-economic stressors such as vulnerable housing and destitu- tion, significant charges for their pregnancy, and an inability to legally acquire the resources to pay their NHS bills or improve their financial situation. In some cases, this also impacted on how they were treated.		Participants described being invoiced fees for NHS England maternity care ranging from £3072 to £11,500, with a median bill of £5372. 17 women reported significant financial difficulties and being unable to pay the charges.	﻿In the UK, migrant women comprise 23% of maternal deaths, and are significantly less likely to receive the recommended level of antenatal care. ﻿Undocumented migrant women also disproportionately experience risk factors such as destitution, violence, and exploitation. ﻿10 women experienced delays in accessing antenatal care, presenting late to the NHS for their first antenatal appointment (media…	﻿Separately, a Memorandum of Understanding between NHS England and the Home Office became public in 2017 and was suspended in 2018. This enabled patient data to be shared routinely for immigration enforcement purposes. To date, NHS Trusts are still required to inform the Home Office about patients who have had an outstanding debt of more than £500 to the NHS for over two months. This information …	The precarity women experienced was defined by the insecurity associated with lack of documentation, financial status, or health, which interacted to create an ongoing cycle. Women described how the uncertainty (and lack of control) they had around their legal status, and whether or not they, their families, or their baby would be allowed to stay in the UK contributed to feelings of stress and fe…	Findings are constistent with the limited body of evidence on undocumented migrant women in the UK, ﻿which shows a detrimental and deterrent effect of charging and data sharing on women’s use of maternity services and their health outcomes. ﻿They also echo research with undocumented migrant women in other countries, showing these populations experience more unintended pregnancies, delays in acces…	Summary of the three emerging themes under approachability.	10/10 and very valuable findings	good
5	Knudtzen, F. et al., 2021, ﻿Accessing vulnerable undocumented migrants through a healthcare clinic including a community outreach programme: a 12-year retrospective cohort study in Denmark	Objective of study: ﻿Little is known about the healthcare needs of the increasing number of undocumented migrants in Europe. We aimed to gain knowledge about undocumented migrants use of a free healthcare clinic including an outreach programme in the Region of Southern Denmark, specifically targetting victims of human trafficking. Study setting: AmiAmi clinic in the region of Southern Denmark. ﻿T…	Methods: review of medical records of the Ums visiting the clinic betewen the study dates ﻿review of medical charts, clinical data on demography (age, gender (where cis-women were defined as adults who were assigned female at birth and identify as female), nationality, country of residency, comorbidities), contact diagnoses (WHO Classification of Diseases version 1017), number of contacts, referr…	﻿According to the Danish Health Act, UMs in Denmark have the right to medical services in acute medical emergencies, but no rights to elective healthcare services. Their access to basic healthcare is therefore mainly dependent on non-government organisa- tions (NGOs).Little is known about the use of healthcare services by UMs in Denmark. Access at the clinic: ﻿The patients visiting AmiAmi are not…			We found a high number of patients infected with one or several STIs in our cohort (13.1%), emphasizing the importance of access to frequent STI testing in this group. The large number of STI tests performed also shows that our target group is well aware of their risk of contracting STIs through their occupation, and their willingness to get tested and treated to prevent further spread.		﻿Lack of a safe, non- judgmental access to STI testing is stated as one of the barriers to healthcare for undocumented sex workers globally.24 We found a high number of patients infected with one or several STIs in our cohort (13.1%), emphasizing the importance of access to frequent STI testing in this group. The large number of STI tests performed also shows that our target group is well aware o…			﻿The 3135 contacts resulted in 738 gynaecological exams for STIs, 296 pap-smears and 735 STI blood tests. A total of 76 patients (13.1%) were found positive for one or several STIs (Table 2). Additionally, 71 (12.3%) had serological evidence of prior VHB, and 23 (4.0%) of prior syphilis. Of the seven patients (1.2%) found to be HIV positive, five were known and received antiretroviral treatment (…			Gap in healthcare access for this vulnerable population group- ﻿highlighting the need of providing continuous healthcare services to this vulnerable group with no other access to healthcare. ﻿Our results are in line with findings from the systematic review by Winters et al. in many aspects: we found our cohort to seek primary healthcare less common than the average Danes'. ﻿We also found high num…		12/14 with two CD: Rated as good	fair
6	Funge, K.J. et al, 2021, ﻿Demographic characteristics, medical needs and utilisation of antenatal care among pregnant undocumented migrants living in Denmark between 2011 and 2017.	Objective of study: ﻿This study aimed to describe the demographics, general medical needs and prevalence of induced abortions among pregnant undocumented migrant women. Further, we aimed to investigate if the women received antenatal services as recommended, focusing on the timing of their first entry to antenatal care and the number of antenatal visits. Study setting: NGO clinic providing healhc…	Methods/type of analysis: ﻿Medical charts from the health clinic’s electronic chart system provided data for this retrospective study. We identified 679 individual medical charts of pregnant women eligible for inclusion in the study and entered their data into a database that was devel- oped specifically for this study. Data included varia- bles regarding (a) demographic factors, (b) medical need…	﻿According to the Danish Health Care Act, undoc- umented migrants in Denmark only have access to public health care for emergency, urgent or pain- relieving needs. Preventive antenatal care, which pregnant women in Denmark normally attend through the public health-care system, is therefore not available to undocumented migrants [5]. This means that they are compelled to seek health care through i…	The Danish Red Cross ﻿has established a health-care clinic (hereafter referred to as the health clinic) in collaboration with the Danish Medical Association and the Danish Refugee Council, providing primary health services, includ- ing antenatal care, for undocumented migrants anonymously and free of charge. The health clinic also provides medical termination of pregnancy before the end of 12th w…	﻿The women did not attend the health clinic according to Danish recommendations for antenatal care. Almost half (52.6%) of the study population had a late first attendance to antenatal care, and the vast majority (92.9%) had fewer ante- natal visits than recommended.	﻿In this study, the pregnant women attending the health clinic did not experience major health issues, as we saw only a few cases of severe health issues such as HIV, hepatitis and diabetes. Their general good health status might influence their perception of need for antenatal care and lead to low utilisation. ﻿This might be applicable for pregnant undocumented migrants as well. They may also be…		﻿The majority of the women (96.5%) obtaining anabortion did so before the 12th week of gestation and thus within the limits of Danish abortion law. The data showed no information about what happened to ﻿the remaining 3.5%, as they did not return to the health clinic after having had their pregnancy confirmed. ﻿Fear of deportation also acts as a major barrier, as contact with any authority is seen…	﻿However, research shows that undocumented migrant women and their newborns experience worse health outcomes and are more likely to be born preterm (odds ratio (OR)=6.17) or with low birth weight (OR=3.51) than those with a residence permit. Undocumented migrant women also have three times the prevalence of sexually transmitted diseases compared to women with a residence permit. A study using sel…		Sixty-five cases of non-pregnancy-related medical conditions were detected among the 679 included women. Table II shows that of these conditions, 29.2% related to the digestive system, 15.4% to the respiratory system and 10.8% to mental disorders, including schizophrenia and psychosis. Chronic dis- eases such as human immunodeficiency virus (HIV), diabetes and hepatitis were among the diagnoses. …	﻿Fear of deportation also acts as a major barrier, as contact with any authority is seen as a potential risk of deportation. ﻿The results of the present study cannot exclusively be attributed to the population’s legal status. studies show that not just undocumented but specifically non-Western migrants have fewer antenatal visits than women of Danish origin [23].		﻿The results of the present study cannot exclusively be attributed to the population’s legal status. studies show that not just undocumented but specifically non-Western migrants have fewer antenatal visits than women of Danish origin. ﻿Our findings indicate a gap in terms of obtaining equal rights to health care, as it is evident that pregnant undocumented migrant women do not have equal legal r…		14/14 rated as GOOD	good
7	Tasa et al., 2021, ﻿Maternal health care utilization and the obstetric outcomes of undocumented women in Finland – a retrospective register-based study.	Objective of study: ﻿The present study aimed at identifying a) the characteristics of undocumented pregnant women, b) the utilization of maternal health care services in Helsinki, and c) the obstetric outcomes of undocumented women in addition to comparing the outcomes with all pregnant women in Finland. Study setting: ﻿The study was conducted in Helsinki, the capital of Finland, a country with a…	Methods/type of analysis: data consisted of primary and secondary outcome variables looking at antenatal care utilisation, screening of infectious diseases as well as characteristics of the populations (maternal age, parity, smoking habit etc.) and birth outcomes (gestational age, birth, birth outcome). ﻿Individual variables such as first prenatal visit, number of prenatal visits, vacuum extracti…	﻿In Finland, according to the national legislation, undocumented pregnant women do not have access to preventive maternal health care services, as they are only provided to Finnish residents. However, urgent medical care is provided to everyone regardless of the nationality or the place of residence of the person. Thereby, undocumented women have access to medical care only in the case of pregnan…	﻿An additional finding of concern is that four women in this study did not receive any prenatal care. Similar results have been found in Canada, where 7% [14], and in the Netherlands, where nearly one-fifth of the undocumented women received no prenatal care [4]. In addition, this study showed that three women were denied access or continuation of care by a health care pro- fessional. Previous re…				﻿The majority of the women (91%; 56/62) attended public prenatal care. Only four women (6%; 4/62) had no pre- natal visits before delivery. More than one-tenth (13%; 8/62) of the undocumented women had also visited Global Clinic at least once. Three women (5%; 3/60) were denied access or continuation of prenatal care by a health care professional. ﻿The majority of undocumented women (71%; 44/62) …	﻿The majority of the women (91%; 56/62) attended public prenatal care. Only four women (6%; 4/62) had no pre- natal visits before delivery. More than one-tenth (13%; 8/62) of the undocumented women had also visited Glo- bal Clinic at least once. Three women (5%; 3/60) were denied access or continuation of prenatal care by a health care professional. ﻿The onset of prenatal care was delayed – 61% (…		﻿Obstetric outcome: - Screening of infections: ﻿The results of this study showed that three (5%; 3/59) undocumented women tested positive for HIV (HIVA- gAb), two (3%; 2/59) for HBV (HBsAg), and one (2%; 1/﻿57) for syphilis (Treponema pallidum antibody). One woman tested positive simultaneously for HIV, HBV, and syphilis. The prevalence of HIV (p-value < 0.001) and HBV (p-value = 0.007) was signi…			This is the first study addressing the use of maternal health care services and obstetric outcomes by undocu- mented women in Finland. This study demonstrates three highly important issues: 1) undocumented women attended maternal health care services in a late stage of pregnancy, 2) the number of prenatal visits was inad- equate, and 3) the prevalence of infectious diseases was significantly high…	Characteristics of the study population: ﻿The main characteristics of the study population are pre- sented in Table 1. More than half (56%; 35/62) of the women were primiparous and their mean age was 28 years (SD ± 4.95, range 17–42 years). The majority (85%; 45/53) of women were married or cohabiting. Altogether, the women came from 25 different countries – the majority of them originating from …	14/14 rated as GOOD	good
8	﻿Schönborn, C., De Spiegelaere, M., Racape, J., 2021, ﻿Measuring the invisible: perinatal health outcomes of unregistered women giving birth in Belgium, a population-based study.	Objective of study: ﻿aims to analyze perinatal health outcomes in an exhaustive Belgian population-based database which includes mothers who were not legally residing in Belgium. The objectives of our work are to describe the socioeconomic profiles (overall, and by nationality group) of women who are not registered in Belgium, and to quantify the associations of the unregistered status with pregn…	Methods/type of analysis: ﻿Categorical variables are presented with percentages and compared between registered and unregistered mothers by using Pearson Chi2 test. We used logis- tic regression to estimate the odds ratios (ORs) for the associations between NPR registration status and perinatal outcomes (LBW, prematurity and perina- tal mortality), stratified by nationality. First, the crude asso…	﻿Registration in the NPR gives access to a series of rights and social security services, including public health insurance. Healthcare services in Belgium are mostly publicly funded and are theoretically accessi- ble to anyone, but reimbursement of costs is only possi- ble via public or private health insurance.						﻿﻿Over the period 2010–2016, a total of 1.9% of singleton births (n = 16,594) were to mothers who were not registered in the NPR. A higher proportion of unregistered mothers lived without a partner (33.7% vs 12.3% of registered mothers) and had a primary educational level (11.4% vs 4.7%). Nearly 7% of unregistered mothers were under 20 years of age (vs. 2.8% for registered mothers); they were les…		﻿﻿Over the period 2010–2016, a total of 1.9% of singleton births (n = 16,594) were to mothers who were not registered in the NPR. A higher proportion of unregistered mothers lived without a partner (33.7% vs 12.3% of registered mothers) and had a primary educational level (11.4% vs 4.7%). Nearly 7% of unregistered mothers were under 20 years of age (vs. 2.8% for registered mothers); they were les…			﻿Our research has four main findings: 1) Over the ﻿study period, almost 2% of births were to mothers who were not registered in the NPR 2) NPR registration status has a crucial role for perinatal health; 3) NPR-unregistered women with a nationality from Belgium, EU15, EU27, and pooled outside-EU27 had higher unadjusted rates of prematurity, LBW, and perinatal mortality, compared to registered mot…	Our research has four main findings: 1) Over the ﻿study period, almost 2% of births were to mothers who were not registered in the NPR 2) NPR registration status has a crucial role for perinatal health; 3) NPR-unregistered women with a nationality from Belgium, EU15, EU27, and pooled outside-EU27 had higher unadjusted rates of prematurity, LBW, and perinatal mortality, compared to registered moth…	14/14 rated as GOOD	good
9	Feldman, Rayah, 2021. ﻿NHS charging for maternity care in England: Its impact on migrant women.	Objective of study: ﻿It explores the background to NHS charging, and how charging was carried out in the hospitals where the research participants received their maternity care. It describes the types of people affected by NHS charging for maternity care and its impact on their lives during their pregnancies and beyond Study setting: Maternity Action office in London, England. Study design: ﻿The …	Methods/type of analysis: thematic content analysis Internal Validity: ﻿some aspects of women’s lives relating to their pregnancies such as their relationships with their child’s father or their experiences of domestic violence were not as fully addressed. External Validity: ﻿We were unable to recruit any eastern European or south Asian women, although there are reliable reports of women from the…	﻿Regulations for charging overseas visitors were introduced in 1982 but were not rigorously or consistently enforced (Department of Health and Social Security, 1982). In 2004, hospital trusts acquired a statutory duty to determine the eligibility to health care of ‘overseas visitors’ and to apply charges to people not ‘normally resident’ in the UK (National Health Service, 2004). Since then this …	﻿The charging guidance require trusts to conduct ‘reasonable enquiries’ into a patient’s liability for charging (Department of Health and Social Care, 2020) but Overseas Visitor Managers often fall short in correctly identifying eligible and ineligible patients, frequently demanding inappropriate proofs to determine eligibility. Some migrants have entitlements which are not docu- mented in their …	﻿Such women also face other barriers to accessing timely maternity care includ ing difficulty registering with GPs, ignorance of how the NHS works, lim- ited knowledge of English and negative experiences of the NHS. ﻿One participant, a former domestic worker, did not realise that that she might be considered a victim of trafficking, until, at more than 30 weeks pregnant, she sought advice about m…	﻿Such women also face other barriers to accessing timely maternity care includ ing difficulty registering with GPs, ignorance of how the NHS works, lim ited knowledge of English and negative experiences of the NHS. ﻿All but one of the women interviewed were at some time billed for their maternity care. Over half the women reported charges of over £4000. Charges ranged from £2000 to £6500 with 6 w…	﻿More importantly, the prospect of large debts as well as the fear of immigration sanctions can deter women from accessing maternity care by the recommended time or from attending the recommended number of appointments. ﻿One woman failed to obtain section 4 support at 34 weeks gestation, despite being entitled, because of an administrative error. As a result she was not only left destitute, but w…	﻿One woman failed to obtain section 4 support at 34 weeks gestation, despite being entitled, because of an administrative error. As a result she was not only left destitute, but was billed for all her maternity care. After her baby was born she received advice from a migrant support charity and was granted section 4 support, but at the time we interviewed her 18 months later, her maternity care c…	﻿Such women also face other barriers to accessing timely maternity care including difficulty registering with GPs, ignorance of how the NHS works, limited knowledge of English and negative experiences of the NHS. ﻿ Most of the participants’ sexual relationships were temporary or unstable, both reflecting and contributing to their precarious circumstances. Of the sixteen women interviewed, five we…	﻿Like Ayesha, many women reported that to support themselves they had moved from place to place, living with ‘friends’, or ‘sofa- surfing’. These terms are often euphemisms for transactional sexual relationships, or domestic work in exchange for shelter. Sexual relationships in these circumstances have also been characterised as ‘survival sex’ – 'the exchange of sex for accommodation and/or other…	﻿Significant ethnic inequalities in maternal mortality and poor pregnancy outcomes have long been recognised in the UK. Successive Confiden tial Enquiries into maternal mortality have highlighted significantly higher risks of maternal mortality particularly among black African and Caribbean women. This has been linked to inadequate antenatal care, resulting in underlying health conditions not bei…	﻿One woman, Ayesha, came to the UK in 2011 from West Africa to an arranged marriage. She had not met her future husband but found him 'nice and caring' when she spoke to him on the phone. They stayed together for about 4 months but she fled from him because he turned out to be violent and abusive. ﻿ Ayesha’s story shows how a woman’s undocumented status can stem from her dependence on a partner a…		﻿The imposition of charges is also incompatible with midwives’ and other health professionals’ ability to address sensitive issues or underlying conditions appropriately and in good time, and to put into place recommended interprofessional or specialist sup- port for affected women and their babies > the effects of charges on the work and intervention of health professionals in the provision of c…		10/10	good
10	﻿Vanneste, C.,Barlow, P., Rozenberg, S., 2020. ﻿Urgent Medical Aid and Associated Obstetric Mortality in Belgium	Objective of study: defining obstetric outcomes for pregnant women benefiting of AMI/AMU or having no health coverage at all. ﻿This study assesses, at a large, public maternity department with a con- siderable number of new immigrants among its patients, the proportion of women who are covered by regular social security (AMI), those who benefit from the AMU and those who have no access to social …	Methods/type of analysis: ﻿The demographic, obstetrical and perinatal data are systematically collected during pre- natal care. The socio-economic data are collected by social workers assigned by the health authorities for that purpose (ONE—Kind en Gezin). The medical data are collected by midwifes and by obstetricians. The data of the delivery are collected by midwifes and by obstetricians. Thes…	﻿In 1996, Belgium established the “Urgent Medical Aid” (Aide médicale urgente—AMU), in order to provide free, preventive, curative, outpatient or hospital health care to undocumented migrants (UM). ﻿In 2013, in Belgium, undocumented migrants accounted for 1.1% of the total population. Of these, 10–20% required ﻿help from AMU (approximately 17.000 people). In 2013, 0.2% of the “Health and Disabili…		﻿The lack of information about the complex procedures for obtaining the AMU may explain the delayed or non- existent rulings from the CPAS. A third of the patients without coverage came from Eastern European countries and were supposed to be insured by their home countries but in fact they were not.				﻿Of the 1439 selected patients, 1259 (87%) had regular social security (AMI), 142 (10%) benefited from the AMU and 38 (3%) had no social security coverage. ﻿ The principal demo- graphic characteristics of the three groups of women are described in Table 1. Among the patients helped by the AMU, 31 (22%) had coverage as of the very first prenatal consultation (PNC), 92 (65%) were granted the AMU du…		﻿Both women benefiting from AMU and women with no coverage had their first prenatal appointment at a later stage of pregnancy (12 WA and 16 WA) than did women who had AMI. ﻿A higher proportion of women in the AMU group (22%) suffered from hypothyroidism than did the ones with AMI or no coverage (≈ 10%) (p < 0.001), but there was no difference regarding other maternal or foetal diseases such as di…			﻿Theoretically, migrants have the right to access health- care across Europe, but national authorities do not always implement the actions required for maintaining this right. Certainly its cost, even in an emergency situation and the obligation for providers to report patients to authori- ties (in Germany) have discouraged some patients from seeking healthcare. In 2014, 54.2% of pregnant women w…		14/14 rated as GOOD	good
11	M. Jimenez, Lasserotte et al., 2020. ﻿Understanding Violence against Women Irregular Migrants Who Arrive in Spain in Small Boats	Objective of the study: The objective of our study is to describe and understand the violence against WIMs who arrive in Spain in small boats. Study setting: The study took place in the Spanish Red Cross’ facilities. Study design: A qualitative study based on Gadamer’s phenomenology was used. The data collection included twenty-six in-depth interviews with WIMs. Three main themes arose: “Poverty …	Methods/type of analysis: A qualitative design based on Gadamer’s hermeneutic phenomenology was used in the data interpretation and analysis. Hermeneutic phenomenology describes how phenomena are experienced by individuals, centered around their meaning. Understanding the meaning that people assign to their experiences provides the theoretical base which supports practice. To Gadamer, understandi…	When a small boat arrives to the Spanish coast, IMs receive emergency care. IMs require evaluation of their physical health, nutrition, hydration, waste elimination, injuries,burns, and wounds. In addition, WIMs also need a gynecological examination focused on the detectionof sexually transmitted diseases, clandestine abortion practices, female genital mutilation, and signs of abuse			Detecting human trafficking victims is key in the provision of emergency care. Being controlled bythe trafficking network, in conjunction with feeling fearful, deters WIMs from reporting their situationand seeking protection. WIMs may be accompanied by a woman who ensures that they follow the orders of the network.Although during triage they remain in silence, healthcare providers can observe if …		Some WIMs travel with their children, but when they go to board the boat, they may be separatedby the organizers. As one participant said, some children may end up traveling alone, with anotherfamily member, or with strangers. When any minor arrives to the coast, it is important to detect the family relationship they havewith the adult that accompanies them. Detecting this vulnerability is import…		The majority of the women are from countries that have economic and social inequality withfew resources for survival. This situation makes accessing education and escaping poverty or socialexclusion nearly impossible. In addition to violence and gender discrimination, imagining an idealizedlife in Europe with equal opportunities drives them to go on a high-risk migration journey. The WIMs we inte…	Of the WIMs, 42.3% traveled alone, 23.07% while pregnant,23.07% with children, 7.7% while pregnant and with children, and 3.85% with siblings. Along with arranged or forced marriage, sexual and physical abuse and violence may be presenteven within their own families. Many WIMs come from countries where they suffer genital mutilation as young girls as a way of following tradition and religion or c…	During the migratory journey from sub-Saharan countries to the Maghreb, WIMs are exposed to xenophobia, physical violence, and sexual exploitation. Consequently, as they wait to embarktowards Spain, WIMs stay hidden in areas near the coast of Morocco or Algeria, where they survive inprecarious conditions, trying to avoid being detained or deported. In Morocco, WIMs stay half-hidden for long perio…		WIMs flee from a culture of exploitation and violence in their countries of origin, wherethey suffer abuse, arranged marriages, genital mutilation, homophobia, and discrimination. Women migrate in search of work, education, and safety. The loss ofa father/husband deprives them of safety, and pressure from their social environment triggers them to emigrate. WIMs are controlled by the network and t…		9.5/10 (with the stance of the researcher against the study group not being discussed) very valuable findings	good
12	Ferrante, G., et al., 2020, ﻿A comparison of diagnostic indicators of cervical cancer screening among women accessing through volunteer organisations and those via the organised programme in Turin (Piedmont Region, Northern Italy).	Objective of the study: ﻿to compare cervical cancer screening diagnostic indicators in women accessing screening through volunteer non-governmental organisations (NGOs) and in those who access via the National Health Service (NHS) programme. Study setting: NHS/ and NGO HPV screening in Turin, Italy Study design: ﻿cohort study on archive data. Study population: ﻿the study cohort consists of 93,086…	Methods/type of analysis: ﻿A cohort study on archive data was performed between March 2015 and December 2019, using the screening history and Census data recorded into the Piedmont screening archive. Statistical analysis was performed. Internal validity: ﻿However, due to insufficient statistical power the observed differences in adjusted analyses could not always be confirmed.﻿Nevertheless, for o…	﻿In Italy, where population-based cervical screening programmes have been in place since the 1990s, mortality for CC has been decreasing gradually in the last two decades. Italian National Health Service (NHS) screening programmes use centralized registers of eligible women to generate invitations at regular intervals. This means that almost all women resident in Italy, including migrants, have a…	﻿The absence of a legal residence permit, the condition of being undocumented migrants, and frequent changes to residence make these women difficult to contact.	﻿The absence of a legal residence permit, the condition of being undocumented migrants, and frequent changes to residence make these women difficult to contact.			﻿In the experience of operators working in volunteer NGOs, WASVO often do not attend the recommended post- screening assessment, comply to treatments or follow-up; thus, leaving the screening path incomplete. The attend- ance rate at one-year HPV repeat testing were found to be only 13% for the WASVO group, in contrast with ap- proximately 70% for the overall population; indicating the challenge …	﻿Language difficulties, fear, and embarrassment, lack of knowledge about cancer prevention and cultural values are some reasons why migrants may not comply with screening. ﻿Women turning to these support NGOs in Turin are a par- ticularly ‘vulnerable population’ in that they are at an increased risk of receiving inadequate health care. They include undocumented women especially from Africa and So…		﻿The results of the present study confirm quite clearly that WASVO are disadvantaged in terms of cervical screen- ing diagnostic indicators compared to the other women. The percentage of positive HPV screening test is higher in WASVO. Some studies show an association between young age and HPV test positivity.24-26 However, although in the considered sample the WASVO group is on aver- age younger …			﻿Women performing cervical screening through volunteer NGOs (WASVO) are disadvantaged in terms of diagnostic indicators compared to women accessing via the NHS. WASVO are 60% more likely to be positive at the first HPV- test (adjusted prevalence ratio 1.6; 95%CI 1.2-2.0); their like- lihood of being referred to colposcopy is double (adj PR 2.1; 95%CI 1.3-3.4); attendance rate to one year HPV test…	GBD (global burden of disease of cervical cancer intro) ﻿Cervical cancer (CC) is the fourth most common cancer worldwide in women with an estimated 570,000 new cases in 2018, representing 6.6% of all female cancers. In Italy, CC accounts for just over 1% of tumours in the female population older than 50 years and is the fifth most common tumour in women younger than 50. Secondary prevention throu…	14/14 rated as good	good
13	Prats, Uribe, et al., 2020, ﻿Evidences supporting the inclusion of immigrants in the universal healthcare coverage. Catalonia, Spain	Objective of the study: ﻿The objective of this study was to assess if potentially excluded patients in Catalonia suffered more chronic or infectious diseases than those fully covered (Spanish born and documented immigrants) Study setting: primary health centers in Catolonia, Spain Study design: retrospective cohort study Study population: ﻿A retrospective population-based cohort study was perform…	Methods/type of analysis: ﻿A retrospective population-based cohort study was performed fol- lowing all undocumented migrants assigned to any primary health- care centre in Catalonia (population of 7.5 million inhabitants) at the end of December 2010, that would not have been covered if the RD was fully applied in Catalonia (from now on, potentially non- covered population). This cohort was matche…	﻿In the middle of the Great Recession, the Spanish universal healthcare system was converted, by the Royal Decree 16/20121 (RD) to a system that excluded undocumented migrants from free healthcare services. The government enforced this decree, not subjected to parliamentary approval, with the pretext of ending the overspending generated by migrants and health tourists. This law considered the exc…								﻿In relation to chronic diseases, among potentially non-covered population the highest prevalence was for hypertension, dyslipidae- mia and diabetes. However, fully covered population presented an increased odd of depression, COPD, dyslipidaemia, heart failure and hypertension. Both covered and non-covered had similar odds of diabetes. In addition, there was an increased risk of alcohol abuse and…			﻿The access to health care favours the control of diseases, but it is especially relevant for infectious diseases, at individual level as at community level. The benefits are clear as, usually, infectious dis- eases can be cheaply and easily treated. These infectious diseases can be spread if not diagnosed and treated promptly, with the added costs associated. This makes access to health care for…		14/14 rated as goo	good
14	Eslier, M., et al., 2020. ﻿Association between Migrant Women’s Legal Status and Prenatal Care Utilization in the PreCARE Cohort.	Objective of the study: Our aim was to assess the association between women’s legal status and inadequate prenatal care utilization (PCU) in France, where access to healthcare is supposed to be universal. The aim of our analysis of the PreCARE cohort data was first to assess the association between maternal legal status and inadequate PCU, and second to explore the role of maternal birthplace in …	Methods/type of analysis: We collected social and demographic characteristics (age, deprivation index, schooling level, social welfare coverage at inclusion, maternal birthplace, length of residency, language barrier) and legal status by self-administered questionnaires, once at inclusion and again during the postpartum period before discharge. The exposure of interest, the women’s legal status, …	UHC in France						In France, migrant women, compared with those born in France, have a higher risk of inadequate prenatal care utilization. Moreover, our results show a gradient that might be described as social among the migrant women according to legal status, from an adjusted odds ratio of 1.2 for the migrant women with a French or other European nationality to an adjusted odds ratio of 2.6 for the undocumented…		Migrant women, especially undocumented ones, had a higher frequency of inadequate PCU according to the mAPNCU index compared with nonmigrants (52.0% vs. 26.4%, p < 0.001). The PCU was globally inadequate because care began too late and because the first trimester ultrasound was frequently not performed. The differences observed between groups were greater for early prenatal care, such as the firs…			Our analysis shows that although all the groups of migrant women had a higher risk of inadequate PCU than the nonmigrants, a gradient, essentially social, exists according to their legal status, with undocumented women being the category at highest risk. Interestingly, the highest proportion of undocumented migrants in our cohort were among the women born in SSA, which let us explore the respecti…	Asylum seekers and refugees have a status that provides them with some social protection, while lack of documents may be a factor that impairs their ability to interact with the health system. This status is an additional factor to those already affecting migrants in general: language and cultural barriers, social isolation, poverty, discrimination, maternal stress, lack of health literacy, and s…	14/14 rated as good	good
15	Funge, K.J. et al., 2020, ﻿“No Papers. No Doctor”: A Qualitative Study ofAccess to Maternity Care Services for UndocumentedImmigrant Women in Denmark.	Objective of the study: The purpose of this study is to explore undocumented immigrant women’s experiences of, as well as their access to, maternity care services during pregnancy in Denmark Study setting: NGO driven health clincis in Denmark. The recruitment site of the study informants was the aforementioned Health Clinic forUndocumented Immigrants. We recruited 21 undocumented immigrant women …	Methods/type of analysis: A semi-structured interview guide was used to generate data. The main questions centred onthe experience of being pregnant and being a new mother with no legal residence permit, their thoughtson maintaining their own and their child’s health, and how they experienced encounters with thehealth system. Interviews were conducted, recorded and transcribed verbatim. The data …	In Denmark, undocumented immigrants have restricted access to health care including maternity care. Women with a legal residency in Denmark are entitled to maternity care services free of chargethrough public hospitals and state-subsidized general practitioners. Undocumented immigrants are solely entitled to healthcare for acute, urgent, or pain-relieving needs. Thus, public maternity care during…	The availability of free healthcare services for undocumented immigrants was limited to the twolargest Danish cities during the study period. This gave some of the women long transportation hoursto reach the clinics. Dina told that she had logistic obstacles to reach the clinic: “I want to come as themidwife has told me, but sometimes it is just not possible. It is too far and costs too much. I c…	Another area where the women were affected by uncertainty was regarding care during birth.Some reported that they were uncertain about where to go, and more so talked about distress regardingwhether they would be allowed care during birth and whether the quality of care would be affected bythe lack of a residence permit. One woman expressed that she had never had previous contact with thehospital…	Fear of deportation was by far the dominant factor affecting the access to maternity care, as thismade the informants hesitant to seek maternity care at public hospitals. Eventually, they all did seekpublic hospitals, but not until it felt highly necessary, as described by Jessa who had an episode ofsevere pain during her pregnancy: “I thought I was going to die. It didn’t come abruptly. I felt m…	The possibility of being required to pay for maternity services served as a barrier for the women,in regards to pregnancy care, but mostly related to birth. Many had heard rumors of other womenbeing charged for services, or the informants themselves had been faced with a payment claim whenseeking maternal care. The women reported that the cost of giving birth could be between 20,000–25,000 Danish…	Some women experienced that they had to negotiate their entitlement to care with health professionals,making the women feel neither welcomed nor acknowledged. In some cases, they felt they had to argue their case to secure the safety and health of their unborn child. For post-natal care, the women experienced being questioned about entitlement to care and abouttheir living conditions. Rahima repo…	Some of the women used private healthcare services during their pregnancy. One of these privateservices was an ultrasound scan of the fetus in private clinics. The women perceived ultrasound scansas necessary, and having ultrasound scans was perceived as being a part of a normal pregnancy. It wasimportant for them to both connect with the fetus to make sure that there were no problems with it.The…	Some of the women used private healthcare services during their pregnancy. One of these privateservices was an ultrasound scan of the fetus in private clinics. The women perceived ultrasound scansas necessary, and having ultrasound scans was perceived as being a part of a normal pregnancy. It wasimportant for them to both connect with the fetus to make sure that there were no problems with it.The…		Even though the women were aware of the hospital staff’s obligation to confidentiality, all contactwith a public hospital was seen as posing a risk, which was why the women wished to spend as littletime as possible in the hospital during the birth; arriving late and leaving quickly. They feared consequences relating to their reason for staying inDenmark, either being separated from their spouse o…	The undocumented immigrant women expressed feeling deeply grateful to the Health Clinicfor providing a place to seek maternity care. They were aware that the clinic staffwere volunteersand worked for altruistic reasons, and it was essential for the women to know that the purpose ofthe clinic was to provide healthcare for undocumented immigrants. The women felt safe in there,and they felt safe in …	Our study highlights the need for clear guidelines and health providers who arewell-informed in relation to entitlements. Furthermore, our results indicate that increased awarenessamong public maternity care providers concerning the experiences of undocumented immigrants isneeded. Most importantly, it highlights that health provision and immigration procedures shouldbe delinked for the safety of …	The health outcomesand health-seeking behavior of undocumented pregnant women remain understudied areas. Pregnantundocumented immigrants in Europe underutilize maternity care services compared to documented immigrants. They have delayed maternity care during pregnancy care, if any care at all, along with lowerscreening rates for Hepatitis B, HIV, and syphilis during pregnancy. --> findigns report…	10/10 very valuable findings	good
16	Liu, C., 2020, ﻿Severe maternal morbidity among migrants with insecure residency status in Sweden 2000–2014: a population-based cohort study.	Objective of the study: ﻿Using a national birth register from Sweden, we aim to examine the risk of SMM (severe maternal mortality) in women with IRS (insecure residential status) Study setting: medical birth register in Sweden Study design: population based cohort study Study population: ﻿We used data of all 1570,472 births (both live and stillborn) recorded in the Swedish Medical Birth Register…	Methods/type of analysis: ﻿We used Poisson regression with robust estimation of standard errors to estimate the risk ratios (RR) of SMM of the two migrant groups compared to the Swedish-born group, adjusting for the calendar year of birth, maternal age, and parity. We did not adjust for the other covari- ates because they are on the causal pathway from migration status to SMM or because their tem…	﻿Barriers to accessing preventative care may affect their health and health care use. Even within a universal health care system, there were legal barriers for these women to access maternity care early, especially for undocumented migrants during the study period (2000–2014). In 2008, the universal health care system of Sweden started to provide free emergency care to all persons, regardless of …								﻿The group with IRS included more women who were younger than 20 years of age, primiparous, multiparous with more than three children or smoking at early pregnancy. Migrants with IRS also had more preterm births, post-term births, still- births, and spontaneous vaginal births, but less planned Cesarean births. BMI was missing in 20% of migrants with IRS, compared to about 9% of the other two grou…	﻿Teasing apart migration-related factors (e.g., language barriers), comparing migrants with IRS to LTRS showed that IRS per se has an impact on maternal health--> migration and residency status has an impact on maternal health ﻿In addition, our findings showed an increased risk of teenage pregnancy in migrants with IRS. The lack of health care access, including family planning services, may incre…		Attention to sickle cell disease and geographic procedence ﻿This study has several implications for health policies. Same as maternal deaths, most SMMs are potentially preventable through adequate health care ( Lawton et al., 2014 ). Limited access to antenatal care for mi- grants with IRS probably contributed to delayed diagnoses of preeclampsia. ﻿IRS group’s higher missing rate of BMI also impl…		14/14 rated as good	good
17	Khan, N., & Calihol, J., 2020, ﻿Are migration routes disease transmission routes? Understanding Hepatitis and HIV transmission amongst undocumented Pakistani migrants and asylum seekers in a Parisian suburb	Objective of the study: ﻿It aims to investigate the reasons for a spike in cases of Hepatitis C (HCV) and, to a lesser extent ﻿HIV and Hepatitis B (HBV) amongst recent migrants from Pakistan, with the further aim to raise community awareness and prevent transmission Study setting: ﻿The paper draws on community and hospital based research conducted in 2018 in a hospital in Seine-Saint-Denis, a soc…	Methods/type of analysis: ﻿This study, entitled “Musafir”,1 was conducted between July-September 2018. It involved ethnographic observations in a large hospital and its neighbourhood in Seine-Saint-Denis, hospital-based interviews with 13 patients, some twice, a focus group comprised of six patients and were interviewed separately, and driving, walking, and sharing food with patients in the local…	﻿In France, healthcare is decoupled from rights to stay; many undocumented migrants are referred to hospital by local doctors or NGOs, or if a GP discovers a serious condition—(for a detailed discussion of healthcare and migrants in urban France see Hoyez, Gasquet-Blanchard, and Bergeon 2019). In France, sexual health screening universally includes hepatitis C, B, and HIV, because transmission ro…	﻿French healthcare is complicated, involving shifting categories of legality for migrants who may enter illegally, acquire permits for residence for healthcare, and again become undoc- umented. Hence the mobilities aspect of this study also applies to migrants’ variegated status in the French healthcare system. Although everyone has rights to medical treatment, not all can exercise those rights i…	Those outside these categories are entitled to a one to three months PASS voucher (Permanence d’Accès aux Soins de Santé). If an asylum seeker’s case is refused by the Office Français pour la Protection des Réfugiés et des Apatrides (OFPRA), they may become undocumented. Entitled to AME, they rarely apply for fear of the authorities. ﻿Prevalent unsafe healthcare practices such as the reuse of the…		﻿Over a biryani he described first visiting a ﻿local Urdu-speaking doctor who failed to diagnose his condition, disparaging him as a ‘businessman’ who wished only to profit from seeing sixty-plus patients daily.	﻿Dedicated NGOs in North Paris assist new migrants—for example Centre d’Accueil, de Santé et d’Orientation (CASO) run by Médecins du Monde, Comede, and several community doctors we visited. Communications between services are informal and poor. Dr Malik’s popular GP surgery caters mostly to South Asians. On visiting him he described his child- hood in Pakistan, and struggles to qualify and settle…	﻿In understanding the complex interplay of sexuality, homosociality, transmission modes, and secrecy that underpins the predominance of Pakistani patients in this clinic, it is import- ant to examine the genealogy of HIV and HCV healthcare in Pakistan, community health practices in rural and urban areas. ﻿The interviewees showed a high awareness of HCV, gleaned in Pakistan—”My eyes were yellow; i…	﻿In France, these patients mostly worked as low-paid painters on building projects, or electricians. Like many Pakistani migrants in Europe they work long days, for months on end, without respite or holidays (Ahmad 2011). They lived with other Punjabi migrants, or their bosses; some in hostels for asylum-seekers, others alone. Those who worked together and cohabited formed stronger ties—cooking P…	﻿Correspondingly, this hospital saw a spike in chronic hepatitis C referrals in 2016 and 2017. Johann Cailhol, a consultant practitioner at the infectious diseases clinic, estimates Pakistanis comprise c.90% new outpatients with hepatitis C; and a small percentage of HIV patients. Most participants were undocumented when diagnosed. Some applied for asylum, were successful, or failed then become u…	﻿Most of our participants applied for temporary health visas (‘cartes de séjour temporaires pour soins’) granted for six to twelve months for all foreigners with a serious medical condition. Approvals decreased since 2017 when the process moved from Health to Immigration authorities. Nonetheless Johann Cailhol spends much time writing migrant healthcare applications. Fassin and D’Halluin (2005) e…	﻿Some patients experienced profound disappointments with European life, which combine vulnerabilities associated with the necessity of physical labour, cramped living conditions, having a stigmatised health condition—and illegal Punjabis’ marginalisation in France	﻿This study adds to the nexus of migration, mobility and sexuality a view on HIV and hepatitis vulnerabilities related to unprotected MSM, childhood sexual abuse, sexual ﻿﻿exploitation by employers, transactional sex, abuses risk and exposure during migration, and restrictions on heterosexual relationships facing low-paid, cohabiting, marginalised migrants in France. ﻿Community findings highlight…	﻿Prioritising three spatio-temporal fields—growing up in Pakistan, travel to Europe, and life in Paris— the paper implicates three interrelated areas of transmission risk: formal and informal healthcare in Pakistan and Paris; migrant homosociality and ethnic communities of support; risky sexual behaviours, including MSM, heightened in conditions of irregular migration.	10/10 very valuable findings	good
18	Linke, C., Heintze, C., Holzinger, F., 2019, ﻿‘Managing scarcity’– a qualitative study on volunteer-based healthcare for chronically ill, uninsured migrants in Berlin, Germany.	Objective of the study: ﻿We aimed to characterise medical care for chronically ill migrants without health insurance and outline its possibilities and limitations from the treating physicians’ perspective Study setting: ﻿Organisations and facilities providing healthcare for uninsured migrants: free clinics, medical practices and public health services in Germany Study design: ﻿Qualitative semi-st…	Methods/type of analysis: ﻿a semi-structured interview guideline was developed, pre-tested and finalised after revision. Issues addressed included status quo of medical care, reasons for consul- tation, treatment options and barriers, influence of legal status and solution strategies. Verbatim transcription using software. ﻿Qualitative content analysis based on the principles of Mayring and Steig…	﻿healthcare for undocumented migrants is ascertained by German asylum-seekers law, granting access to treat- ment for acute or painful diseases. As state institutions are legally required to report people without legal residency status to immigration authorities, undocumented migrants risk deportation if they contact social welfare authorities to make use of their formal right to health- care. Th…			﻿Some interviewees stressed that especially chronically ill, uninsured patients remain in constant dependency to the respective NGO and their physicians, as they are not legally entitled to a certain level of care. It was mentioned in this context that the care they receive frequently depended on subjective decisions, influenced by the personal ethical stance of the individual doctor. ﻿Furthermor…		Testing for STI (including HIV, hepatitis B and C) and tuberculosis is provided by public health services, and doctors reported to frequently refer such patients there. However, STI treatment in these government-financed ﻿clinics is limited to short-term therapy (eg, antibiotic). Long-term treatment for HIV or hepatitis B and C was predominantly described as not feasible: ﻿"With those drugs for H…	Fear of deportation		﻿A majority of the interviewees emphasised that many chronically ill, uninsured migrants seen in their facility had not sought or received any medical care for a long time. Complications and sequelae of chronic diseases were commonly seen. The scope of healthcare that could be provided varied widely between different free clinics and medical practices, depending on various determi- nants. Besides…	As state institutions are legally required to report people without legal residency status to immigration authorities, undocumented migrants risk deportation if they contact social welfare authorities to make use of their formal right to health- care.		﻿General limitations in care described by our interviewees are in line with preceding studies on medical care for undocumented migrants that have outlined an overall reduced care quality in a variety of settings. Late presentation, insufficient and inadequate care,lack of continuity, limited availability of medication, complexity of health problems and communication barriers are frequently discus…		10/10 valuble findings	good
19	Weller, S.,J., et al., 2019, ﻿The negative health effects of hostile environment policies on migrants: A cross-sectional service evaluation of humanitarian healthcare provision in the UK	Objective of the study: ﻿We aimed to describe population characteristics of individuals using DOTW services and identify groups at greatest risk of facing ‘hostile environment’-related barriers to NHS care, specifically being denied healthcare or fear of arrest. Study setting: ﻿This is a cross-sectional observational study of patients accessing healthcare at Doctors of the World (DOTW) in the UK.…	Methods/type of analysis: ﻿Descriptive analysis was used to examine the characteristics of those using DOTW services. We interrogated data on age, gender, nationality, income, housing, parental status, immigra- tion status and barriers in access to NHS healthcare. In further analysis we sought to investigate which population characteristics were associated with facing hostile-environment-related …	﻿In 2012, in stark contrast to this public health imperative and international human rights laws, the recent UK Prime Minis-er and then Home Secretary, Theresa May stated her aim “was to create here in Britain a really hostile environment for illegal migration” by denying individuals without legal documenta- tion everything they needed to survive, including healthcare. The UK’s Immigration Acts o…	﻿Overall, 151 individuals (10.2%; 151/1474) had been denied NHS healthcare before seeking help at a DOTW clinic. Males (55.6%; 84/151), people who had claimed asylum (31.1%; 47/151), and those with no dependent children (60.9%; 92/151) were more likely to have been denied NHS care in crude analysis. ﻿People who had made an asylum claim were more than two times likely to have been denied NHS care …	﻿Administrative barriers were reported at the highest levels (15.9%; 235/1474), ﻿followed by a lack of knowledge on how to access NHS care (11.3%; 166/1474), ﻿For undocumented migrants, fear of arrest (81.6%; 93/114) was the healthcare access barrier they were at greatest risk of experiencing compared to other immigration status groups ﻿For asylum seekers, a previous bad experience was the health…		﻿Secondly, with the introduction of new charging regulations, the inability to pay a debt for receiving care can negatively affect immigration status and therefore act as a deterrent to seeking care. ﻿Study findidngs are consistent with recent findings that charging leads to avoid- ance of NHS healthcare because of a fear of charges and the humiliation of being refused care	barriers to healthcare access: previously having been denied access to care (10.2%; 151/1474), and language barriers (9.9%; 146/1474). ﻿ For asylum seekers, a previous bad experience was the health- care access barrier they were at greatest risk of experiencing, ﻿followed by denial of access to healthcare (31.1%; 47/151) and administrative reasons (27.2%; 64/235)				﻿An extension of the hostile environment policies was highlighted by the discovery of a much criticised Memorandum of Understanding between NHS Digital and the Home Office, which facilitated the sharing of confidential non-clinical information about patients for immigration enforcement purposes. Though this MOU was withdrawn in 2018, patient information collected by NHS trusts is still shared wit…		﻿We found a tenth of individuals have in fact sought and been denied NHS care and asylum seekers were at highest risk. Furthermore, seven percent of those presenting at DOTW clinics hadn’t tried to access NHS care due to fear of arrest, and this was three times more likely for those with an undocumented immigration status. ﻿The very fact that individuals are seeking healthcare outside of the NHS,…		14/14 rated as good	good
20	López-Domene, E., et al., 2019, ﻿Emergency Care for Women Irregular Migrants Who Arrive in Spain by Small Boat: A Qualitative Study.	Objective of the study: this study aimed to describe and understand the experiences and health needs of women irregular migrants during emergency care provision upon arrival in Spain by small boat Study setting: the study took place in the Spanish Red Cross’ facilities between February 2017 and April 2018. Study design :A qualitative descriptive approach based on H.G. Gadamer’s hermeneutic phenom…	Methods/type of analysis: In-depth interviews were carried out with 13 WIMs (with an average duration of 18 min) and with 10 KIs (with an average duration of 34 min). The average time between arrival in Spain by small boat and the in-depth interview was 39.2 days. In-depth interviews were carried out by two researchers, accompanied by cultural mediators who translated the questions and responses …	The Need for Emergency Care Focused on Women Irregular Migrants (WIMs). This theme describes the specific risks of WIMs on this dangerous voyage. Violence, rape, unwanted pregnancy and being used by trafficking networks, in the case of child immigration, all justify the need to implement specific emergency care protocols that are focused on women	WIMs cannot access health services during the journey so the emergency care received upon arrival in Spain must include a gynaecological assessment and an evaluation of the WIMs’ reproductive history, pregnancies, births and miscarriages. As a nurse states, WIMs require a pregnancy test, a foetal examination and a diagnosis of infection or genital mutilation. “A Sub-Saharan woman asked us for a p…	Cultural mediators are needed, as they speak the WIMs’ language, facilitating communication and trust during emergency care. WIMs feel safe when a fellow African speaks to them (in English, French, Arabic …), because he/she is aware of their customs, suffering, experiences and problems. After being identified and provided with emergency care, the WIMs are detained in police units for days. For th…			To identify WIMs who have been victims of human trafficking and prostitution, emergency care provision includes a physical assessment that looks for marks on their clothes or bodies, scars, tattoos or bruising. According to nurses and cultural mediators, WIMs do not want to talk about this matter and they hide it out of fear and shame and because they fear violent punishments. A WIM mentioned: “I…	To identify WIMs who have been victims of human trafficking and prostitution, emergency care provision includes a physical assessment that looks for marks on their clothes or bodies, scars, tattoos or bruising. According to nurses and cultural mediators, WIMs do not want to talk about this matter and they hide it out of fear and shame and because they fear violent punishments. A WIM mentioned: “I…	WIMs have debts that they need to pay back to the trafficking network, and they fear that their families will be victims of violence. They are being watched and feel guilt, shame and fear. The trafficking network used children to control the WIMs and this worries them. “Who protects my baby? Who protects my family? I will say no more!”	All of the participants agree that crossing the Mediterranean Sea is the last phase of a dangerous journey across many countries. The conditions regarding hygiene, food, health and violence are abysmal. WIMs board small, crowded boats without water or food when pregnant or with a small child. Emergency care must be focused on their safety and needs.--> the health threats during the migration jour…	Emergency care teams observe, listen and gather information about the WIMs who may be victims of human trafficking. The WIMs are distrustful, they hide information and they do not report abuse or ask for protection. The madame does not travel in the small boat, but there may be a female “controller” who presides over the rest in the boat, who also is a victim. This is how one informant describes …		Need to developing a Gender Policy for WIMs in Emergency Care --> From a gender perspective, institutions must develop policies and care protocols that are focused on WIMs who arrive by small boat According to our findings, there is a need to improve communication, observe non-verbal language and to identify charms, provocative clothing, scars or tattoos. Complex interventions are needed in order…	WIMs experience poverty, violence and inequality in their countries of origin, which motivates them to emigrate to Europe. Captured by the trafficking networks, they are victims of sexual exploitation and human trafficking during all phases of migratory travel. After arriving in Spain by small boat, WIMs require gynaecological assessment, pregnancy testing and screening for sexually-transmitted d…	9/10. Great and valuable finidngs but no relfection on the position of the research group	fair
21	Sami, J., 2019, ﻿Giving birth in Switzerland: a qualitative study exploring migrant women’s experiences during pregnancy and childbirth in Geneva and Zurich using focus groups	Objective of the study : ﻿describing the experiences of migrant women with pregnancy and maternity services at two main hospitals of Geneva and Zurich and to identify specific barriers for health care accessibility. Study setting: ﻿The study was conducted in the Services of Obstetrics of the University Hospitals of Geneva and the Department of Obstetrics of the University Hospital Zurich. Geneva …	Methods/type of analysis: ﻿The FG discussions were recorded, transcribed and translated into English. The transcripts were analysed using ATLAS.ti. CAQDAS and coded by two different members of the research team independently to avoid subjectivity. After individual coding, both researchers identified the main topics and sub-topics common to everygroup andoutlinedthe women’s experiences with the Sw…	﻿In Switzerland in 2015 and 2016, all women with health care insurance, which is mandatory for legal residents, were entitled to a daily visit with a midwife until the tenth day after birth, even when at home. The midwife helps to care for the women, provides support with breastfeeding and answers their questions.	﻿The participants appreciated the availability of health care services and the possibility of calling health care providers (HCPs) with questions or perceived emergency situations. H. from Eritrea stated: “I would say it’s better in Switzerland, because no matter what time it is, when you feel sick, you can call a doctor and you get an ap pointment for the next day right away.” ﻿In addition, wome…	﻿Women coming from countries with less developed health systems and lower education sometimes misinterpreted medical procedures due to a lack of information, but also the ability to understand the information. They were worried about the consequences of medical examinations. S.B. from Eritrea said: “Yes! I mean maybe it’s not intentional. It could be that when the doctor puts instruments inside o…	﻿Perceived discrimination During the FGs, several women described a feeling of discrimination, especially if they were living in vulnerable situations in Switzerland, such as difficult social or financial conditions, or if they were living without a legal status. L.S. from Brazil felt pressured by the social worker at the hospital to stop her preg- nancy: “No, I think they do that because we are …	﻿	﻿Furthermore, most participants felt reassured by the number of pregnancy check-ups in comparison to those in their home country. S., who was 6 months pregnant and had given birth to two children in Brazil, said: “I think here is better than there, because here they really make efforts to know how we feel, how we are, etc. In Brazil, I had an ultrasound during the first month ofmy pregnancy, and …	﻿Nine out of 15 women in the FGs in Geneva were without legal status. The women without legal status appreciated a service available only at the Geneva site that helped undocumented migrants’ access medical care. It also facilitated access for undocumented pregnant women to the University Hospital, where a specific antenatal care consultation was provided.--> differential provision for undocument…		﻿Lack of social support from family members In nearly all of the FGs, the women described a lack of social sup- port and a feeling of loneliness. S.B. from Eritrea ex- plained how she felt: “When you have your parents with you, they are there to help because they feel responsible for you. Therefore, I find it harder in Switzerland com- pared to Eritrea.”--> is lack of kinship and social support a…		﻿The results of our study showed that migrant women highly appreciated the availability of maternity services, especially in perceived emergency situations, and the postpartum care offered by midwives at home. In particular, women who had previously given birth in countries where routine post- partum care did not exist highlighted this service. ﻿Furthermore, undocumented women in Geneva were awar…	Lack of social support has been a main finding in this study--> ﻿Health care professionals should be aware of this barrier, because a lack of social support has been linked to a higher risk of postpartum depression. ﻿Even if maternity services were equally available for all women, in practice the services were often not accessible to mi-grant women due to a lack of awareness about their existence…		10/10 valuble findings	good
22	Vignier, N. et al., 2019, ﻿Social and structural factors and engagement in HIV care of sub-Saharan African migrants diagnosed with HIV in the Paris region.	Objective of the study: ﻿Using data from a large survey of sub-Saharan African people living with HIV in the Paris region, we aimed to assess the time lags between diagnosis and engagement in HIV care and examine how delay and the discontinu- ation of HIV care are associated with social, administra- tive and medical determinants. Study setting: HIV centres in the Paris region Study design: ﻿The A…	Methods/type of analysis: ﻿Participants were asked about the date, results, and sur- rounding circumstances of every HIV test reported in their whole lives- questionnaire based interview. ﻿Several categories of determinants of the time lags between diagnosis and engagement in HIV care were considered, corresponding to both fixed and time- dependent variables. ﻿The characteristics of the participa…	﻿France has a generous social protection system that has progressively covered the entire population, including the poor (through the Universal Health Coverage) and the undocumented migrants (through the State Medical Assistance) since 2000 ﻿Access to HIV testing for SSA migrants in France is promoted by a liaison between the healthcare system, which is then facilitated by unemployed and undocume…	﻿A large majority (94.2%) of the sub-Saharan African migrants living with HIV had access to HIV care within the year of their diagnosis, 4.3% the next year, 0.6% in the 3rd or 4th year and 0.9% in the 5th year or beyond. Thus, 5.9% had delayed care entry by our definition The participants were precisely more likely to engage in HIV care during years when they were effectively covered by health in…	﻿In the multivariate analysis, the par- ticipants were more likely to engage in HIV care if the HIV test was carried out at the initiative of the physician rather than as self-initiated testing.		The participants were precisely more likely to engage in HIV care during years when they were effectively covered by health insurance.	﻿Following enrolment in care, 4.3% of the participants reported having interrupted care for at least a year at the time of the survey. The discontinuation of HIV ﻿care occurred within four years from its start and lasted for a median oftwo years. A few patients (n = 4) reported a second disruption.	﻿In the multivariate analysis, participants with health insurance coverage, those for whom HIV testing was at the initiative of the physician relative to voluntary or routine testing and those who arrived in France after 2000 relative to those who arrived between 1980 and 1999 were more likely to enter HIV care in the year of diagnosis. Conversely, immigration owing to threats in the country ofor…	﻿Even after six or seven years in France, half of SSA migrants still do not have all three basic elements of a settled life: a resi- dence permit valid for at least one year, a personal residence ﻿Our study also shows that having migrated for economic reasons or owing to threats was associated with delayed engagement in care	﻿In the Paris region (Paris has double the migration income rates than any other city in France), migrants from SSA represent 45% of newly diagnosed HIV cases in 2016. Migrants are at a higher risk of delayed diagnosis of HIV infection. Indeed, 35% of migrant women and 45% of migrant men are diagnosed with advanced HIV disease and migrants account for 46% of people diagnosed with AIDS. People fro…			﻿The results show how health systems factors (i.e., having health insurance) can overcome many of the social and economic hardships experienced by migrants who become infected with HIV. However, testing on their own initiative, lack of health insurance coverage and migration for economic reasons or owing to threats in his/her country of origin were found to be ﻿associated with delays. These are r…		14/14 rated as good	good
23	Liu, C., et. al., 2019, ﻿Perinatal health of refugee and asylum-seeking women in Sweden 2014–17: a register-based cohort study.	Objective of the study: ﻿With this rich information, we examined the perinatal health of the female refugee population during 2014–17, focusing on residency status as a determinant of perinatal health among migrants. Study setting: Swedish Pregnacy register Study design: register-based cohort study Study population: ﻿All 394 343 singleton births registered in the Swedish Pregnancy Register in 201…	Methods/type of analysis: ﻿logistic regression models were used to analyze binary outcomes and multinomial logistic regression models were used for categorical outcomes, such as mode of delivery. Adjusted risk ratios (RRs) and risk differences (RDs) were then calculated. The confidence intervals were estimated by delta-method standard errors.22 A linear regression model was used on the birthweigh…	﻿In Sweden, all women are guaranteed by law to have equal access to critical care during pregnancy, birth and the postpartum period, regardless of immigration status. ﻿Perinatal care is free for all women living in Sweden, regardless of their residency status. A temporary number is used for perinatal care for women without a permanent personal identification number. Approximately 99% of the birth…								﻿Refugee women are a vulnerable group at risk for sexual and gender-based violence before and during migration, and even after arrival in the destination country, which can result in mental distress and adverse reproductive health ﻿--> differences in perintatal outcomes between Swedish and imigrant population The migrant group included more teenage mothers than the Swedish group, as well as more …			﻿This study shows that from 2014 to 2017 pregnant refugee women in Sweden had higher risks of poor self-rated health, gestational diabetes and severe anal sphincter tears, as well as higher risks of ﻿adverse infant outcomes including stillbirth, low birthweight, small for gestational age and low Apgar score than Swedish-born women. Asylum-seeking and undocumented migrant women were particu- larly…	﻿This Swedish study showed that asylum-seeking and undocumented migrant women had poorer self-rated health before giving birth than refugee women, and also received less perinatal maternity care. They ﻿also had a higher risk of preterm birth than refugee women. More effective asylum procedures and greater intervention by health care providers, in partnership with other public service sectors, are…	14/14 rated as good	good
24	Chiarenza, A., et. al., 2019, ﻿Supporting access to healthcare for refugees and migrants in European countries under particular migratory pressure	Objective of the study: ﻿The aim of this study was to inform the development of a ‘Resource Package’ (RP) to support health authorities, both at national and local level, improving access to appropriate health care services for refugees and migrants. The study was part of the EU project ‘Supporting health coordination, assessments, planning, access to healthcare and capacity building in member st…	Methods/type of analysis: ﻿Descriptive and analytical notes were taken immediately after the interviews and the FGs. Each expert researcher produced a brief report in English, summarising the main findings grouped into three thematic areas: ‘challenges for healthcare providers and managers’; ‘solutions to address the challenges’; and ‘development and dissemination of a RP’. National summaries wer…		﻿Time was reported to be one of the main challenges when it came to refugees in transit. For example, pregnant women were exhorted to take specific tests to assess their own and their baby’s health, however, taking into account the waiting times and procedures of EU health systems, access to these services proved to be very complicated. The same challenge was reported for urgent psychological ass…	﻿Interviewees argued that at destin- ation, refugees lost much of the support they might have received during the previous phases. Now, refugees and migrants would be expected to access and use mainstream health and social services unassisted. This proved, in many cases, challenging because of linguistic and cultural barriers as well as the migrant’s low health literacy and lack of knowledge of t…	﻿Another aspect highlighted by FGs/interviews was that care providers were often insufficiently informed of relevant legislation. ﻿ Little familiarity was reported among care providers of the different legal statutes of asylum seekers, refugees and irregular migrants and what their entitlements really were. As a consequence, migrant patients were often unable to exercise their rights to care. -->…	﻿Health problems began to become a concern when refu- gees and migrants reached destination but the ongoing healthcare required, needs to be integrated into the mainstream health care system. Participants reported that this implied that certain services that had been pro- vided earlier free of charge before recognition of refugee status, were later subject to payment by migrant patients. It was r…	﻿Participants of FGs/interviews from arrival countries reported that refugees arrived in large numbers and usually stayed for relatively short periods of time, days or even hours. The numbers frequently overcame the capacity of existing health and support services, creating a humanitarian crisis situation. It was reported that primary health care interventions were provided on site during the arr…	﻿Participants of FGs/interviews from arrival countries reported that refugees arrived in large numbers and usually stayed for relatively short periods of time, days or even hours. The numbers frequently overcame the capacity of existing health and support services, creating a humanitarian crisis situation. It was reported that primary health care interventions were provided on site during the arr…		﻿Overall, findings of both the FGs/interviews and the SR identified legal status as the most important aspect directly affecting health and social services access for refugees and migrants. ﻿As emphasized in one Health Evidence Network (HEN) report, although the formal introduction of application for asylum ensures migrants’ right to access health services once registered in the receiving country…	﻿FG/interview participants reported that different procedures had to be followed depending on the migratory status of the asylum seeker. One study outlined that two groups of migrants are particularly at risk: those between legal positions, in the transition from asylum seekers to refugees; and those who failed to seek asylum and became irregular migrants. These, it was argued, may be left at an …		﻿As suggested by the United Nations High Commissioner for Refugees (UNHCR), the most effective way to improve access to services is to remove legal constraints and any inequitable practices that hinder access to healthcare. The UNHCR also pointed out that solutions should aim, on the one hand at ensuring un- conditioned healthcare coverage for all migrant groups through inclusive national legisla…		9/10. Great and valuable finidngs but no relfection on the position of the research group	fair
25	Gieles, N.,C. et. al., 2019, ﻿Maternal and perinatal outcomes of asylum seekers and undocumented migrants in Europe: a systematic review.	Objective of the study: ﻿This systematic review aims to provide an overview of maternal and perinatal outcomes in AS and UM in the past decade in Europe. Study setting: EU member countries Study design: systematic literature review Study population: ﻿All studies reporting maternal, perinatal or neonatal outcomes (from 22 weeks of gestation up to 28 days postpartum) in AS or UM, available in Engli…	Methods/type of analysis: ﻿Extracted data were evaluated to determine whether meta-analysis with pooled data was possible, as originally intended. However, given the heterogeneity of outcomes reported and the differences in study populations regarding nationality, sample size and setting, results could not be pooled into a meta-analysis. Data synthesis therefore provides a narrative review of mat…								﻿The heterogeneity of maternal and perinatal health findings of this review suggests that legal status (asylum seeking or undocumented) is part of a complex interplay of potential risk and resilience factors. ﻿ Among AS and UM, women with a refugee background may be par- ticularly at risk of adverse outcomes. Additional risk factors for AS include short length of residence, low socio-economic sta…	﻿Maternal outcomes : Several studies reported maternal outcomes in UM.32–36 A study from Italy found a higher ratio of spontaneous abortions/miscarriages to births compared with DM and to Italian residents in a large study from Italy, although no statistical analysis was performed in this study (n= 93 430, UM vs. DM vs. HP: 0.35 vs. 0.15 vs. 0.16).36 The same study reported higher ratios of antep…			﻿The heterogeneity of maternal and perinatal health findings of this review suggests that legal status (asylum seeking or undocumented) is part of a complex interplay of potential risk and resilience factors. ﻿Among AS and UM, women with a refugee background may be particularly at risk of adverse outcomes. Additional risk factors for AS include short length of residence, low socio-economic status…	﻿Key points: - Asylum seekers and undocumented migrants are subpopulations of migrants who face specific negative health determinants that put them at risk of adverse maternal and perinatal outcomes. - This review identified a lack of research on asylum seekers and undocumented migrants. The available studies often have methodological limitations. - Adverse outcomes reported for asylum seekers in…	9.5/10. Great and valuable finidngs but no relfection on the position of the research group	good
26	Barsanti, S., 2018, ﻿Hospitalization among migrants in Italy: Access to health care as an opportunity for integration and inclusion	Objective of the study: ﻿The aim of this paper is to analyze migrant access to health care and to determine whether there are differences in the use of hospital services (and indirectly for primary care services) with respect to different population groups (native, legal migrants, and undocumented migrants) in Italy. Study setting: ﻿This is achieved through a case study of Tuscany, a region in ce…	Methods/type of analysis: ﻿We collected data for 4 different population groups: Group 1, Italian residents living in Tuscany (TUSC); Group 2, legal immigrants from LDCs residing in Tuscany; Group 3, immigrants from LDCs without a residency permit (WRP); and Group 4, immigrants from DCs. As groups 1 and 4 are expected to have similar socioeconomic conditions and do not have significant differences…	﻿The Italian health system is a regionally based national health system (NHS), which provides universal coverage free of charge for hospital care and with co‐payments for ambulatory and pharmaceutical care. Foreign citizens holding a valid residency permit are obliged to register with the NHS, which enables foreign citizens and their family mem- bers to have the same medical rights as Italian cit…					Over-utilisation of inpatient vs outpatients care--> inappropriate use of services.	﻿In 2010 (Table 1), the distribution of hospitalizations between men and women for Tuscan residents was almost the same (53% of admissions were women). By contrast, 67% of the total hospital admissions for immigrants were women. The reason for the larger percentage of female immigrant hospitalizations is primarily due to childbirth. ﻿The percentage distribution of ICD9 ICM in Table 2 shows that t…		﻿Italian research on migrant health and the use of services is poor. Our main results highlight hospitalization as a major part of the health assistance to immigrants. In most cases, hospitalization is lower than hospitalization of the native population, with the exception of specific diseases, such as injuries and accidents for men and reproductive events for women. ﻿The WRP group presented the …			﻿Our case study highlights the following: • a migrants' overuse of the emergency services and hospital facilities for inappropriate selected DRGs compared with the native population; • a high percentage of hospitalizations related to social determinants and preventable care, especially related to working and living conditions; • inequalities concerning promptness and access to visits during the p…		12/12	good
27	Peralta-Gallego, L., Gené-Badia, J., Gallo, P., 2018, ﻿Effects of undocumented immigrants exclusion from health care coverage in Spain.	Objective of the study: ﻿The aims of this paper are to identify the specific traits of this policy- RDL 2012, review its impact on health and health care access, and to evaluate its economic impact. Study setting: Spain Study design: policy review and impact analysis/descriptive Study population: policy review	Methods/type of analysis: for the impact on the policy change on health outcomes for the undocumented migrant population a literature review is performed Internal validity: ﻿We are unable to conclude with any certainty whether the increase in infectious diseases is due to the exclusion of immigrants or whether it is a consequence of the cutback in social and preventive programs resulting from the…	﻿n April 2012, Spain’s ruling party, the People’s Party (Partido Popular), passed Royal Decree-Law 16/2012 (RDL) under the title: “Urgent measures to guarantee the sustainability of the National Health System and improve the quality and the safety of its services”. ﻿One of the most controversial measures introduced by the RDL was its redefinition of who would be entitled to publicly financed heal…	﻿According to the 2017 REDER report, some 873,000 individuals have been stripped of their NHS card since the entry into force of the RDL, the vast majority being undocumented immigrants				﻿A review of immigrant access to health care in Spain shows less use of specialized care by immigrants, a higher use of emergency care and the existence of determinants of access different to their needs		﻿According to the 2017 REDER report, some 873,000 individuals have been stripped of their NHS card since the entry into force of the RDL, the vast majority being undocumented immigrants. ﻿Indeed, restricting access to primary care for this population subgroup may have led to an increase in the use of emergency services, which became the only form of access for many. Supporting this hypothesis, th…	﻿Indeed, the prevalence of infectious diseases and access to health care is a concern addressed by many studies. Some claim that the exclusion of undocumented immigrants with HIV from primary care and the interruption of antiretrovi- ral treatment may result in medical consultations taking place at a more advanced stage of the disease, which may also increase the associated health care costs. ﻿Ot…			﻿To date, the RDL has had a sizable impact on the access of undocumented immigrants ﻿to public health care. Moreover, a slight increase in the incidence of infectious diseases has been reported, albeit less than originally predicted, and recent evidence points to an estimated increase in mortality among this population subgroup. To obtain a clearer picture of the policy’s health and economic impa…		5/9 valuable findings	fair
28	Winters, et. al., 2018, ﻿A systematic review on the use of healthcare services by undocumented migrants in Europe	Objective of the study: ﻿The aim of this study was to systematically review the academic literature on the utilization of healthcare services by undocumented migrants in Europe. Study setting: ﻿The literature search was conducted in April 2017 and re-run at the end of May 2017. Study design: Systematic literature review. ﻿A total of 908 articles were retrieved. Deletion of duplicates left 531. Af…	Methods/type of analysis: ﻿The databases Embase, Medline, Global Health and Cinahl Plus were searched systematically to identify quantitative, qualitative and mixed methods studies published in 2007–2017. PRISMA guideline for systematic literature reviews was used. Internal validity: consistent application of the PRISMA guidelines, clear inclusion and exclusion criteria. Articles and findings rep…				﻿Overall, several studies found a low utilization rate of pri- mary healthcare services by undocumented migrants in comparison to documented migrants. Both qualitative and quantitative studies, conducted in Italy, Portugal, England and Denmark, reported that undocumented migrants were less likely to seek primary healthcare services than regular migrants. Undocumented migrants had ﻿fewer contacts …		﻿Findings on maternal healthcare in outpatient specialist services were largely consistent across countries. Two qualitative studies in a Berlin clinic reported infrequent prenatal care, as most undocumented women only appeared in the third trimester. They also found that the overall quality and quantity of maternal care is limited compared to documented migrants.	﻿Two studies, conducted in the Netherlands and Belgium, found that hospital services were the type of healthcare service most often used by undocumented migrants, followed by general practitioners, due to barriers of registering with general practitioners. ﻿Studies on the use of maternal healthcare often reported major gaps and challenges. A hospital in Switzerland found a much lower use in medic…					﻿Differences between the countries regarding healthcare services provision to undocumented migrants ﻿could be due to differences in entitlements to healthcare, divergent interpretations of concepts such as ‘basic health- care’, ‘right to healthcare’ and ‘healthcare accessibility’ or lack of awareness of legal requirements for delivering care to undocumented migrants. ﻿In 2017, France, Italy and t…		9.5/10 with valuable findings according to the CASP tool 6/7 for the NIH- systematic review tool	fair
29	Santilli, C., 2018, ﻿Medical Care, Screening and Regularization of Sub-Saharan Irregular Migrants Affected by Hepatitis B in France and Italy.	Objective of the study: ﻿This article is aimed at assaying the impact of public policies adopted by France and Italy for migrants’ health on the treatment of migrants with HBV. Study setting ﻿The article focuses on France and Italy: two European countries granting residence permits for medical treatment and free access to urgent medical attention and preven- tive treatments to all migrants, inclu…	Methods/type of analysis: ﻿Semi-structured interviews were conducted with them. Interviews concerned: access to national healthcare services, the moment they have learned about their seropositivity, medical treatment, type of residence permit, problems associated with the disease and the administrative status. Most ﻿of the surveyed were francophone migrants ﻿coming from countries colonized by Fra…	﻿In France irregular migrants are screened in humanitarian associations. In Italy the screening is done in public hospitals. In both countries, only migrants suffering from chronic hepatitis B obtain a residence permit for medical reasons. More migrants in Italy than in France abandon HBV treatment. ﻿Both in France and Italy, access to the HBV screening for irregular migrants (asylum seekers and …	﻿In Italy, 18 migrants have been surveyed. Eight have been examined inside Samifo and ten in hospitals. Amongst sur- veyed migrants, four have been living in Italy for more than 5 years. They have been working illegally, one found out ﻿to have hepatitis B at Samifo, three of them knew they had hepatitis as they had been screened in the hospital, but they didn’t pursue the medical treatment becaus…				﻿In Italy, of eight migrants inactive chronic B virus carriers (HBsAg+), two declare they regularly undergo medi- cal exams, the remaining six say they stopped following the medical exams after an average of 9 months since they found out to be infected, as they were busy for seasonal work or they did not realize the importance of medical exams. ﻿In France only one migrant inactive chronic B virus…	﻿In Italy, of eight migrants inactive chronic B virus carriers (HBsAg+), two declare they regularly undergo medi- cal exams, the remaining six say they stopped following the medical exams after an average of 9 months since they found out to be infected, as they were busy for seasonal work or they did not realize the importance of medical exams. ﻿In France only one migrant inactive chronic B virus…	﻿Another consequence relates to what migrants think about the health care system and the disease. In Italy surveyed patients tend to consider the disease secondary to other problems relating to their socio-administrative status. They also claim to be supported only in terms of health problems but not for other sorts of difficulties. They are not familiar with the organisation of the healthcare sy…	﻿	﻿Of all the migrants surveyed in Italy, six obtained a humanitarian residence permit (for medical reasons those affected by chronic hepatitis B), four obtained the refugee status, for two of them asylum applications were rejected, six of them are asylum applicants. In France four migrants obtained a humanitarian residence permit for medical reasons (chronic hepatitis B), three the refugee status,…		﻿Research on migrants’ health emphasizes how migrants’ socio-economic insecurity is a determining factor for access to healthcare. The results of this study support the thesis and bring to light specific difficulties relating to national contexts, to the type of pathology and administra- tive situation of the migrants. ﻿This research points out that healthcare systems must place greater emphasis …	﻿This study describes how specific national immigration and health policies impact in a different way the therapeutic and social path of migrants suffering from hepatitis B. The analysis provides useful material for the development of strategies ﻿to prevent and control hepatitis B among the migrant population. It also shows how social determinants affect migrants’ health more than values or cultu…	9.5/10 with valuable findings according to the CASP tool	good
30	Barkensjö, M., et al., 2018, ﻿The need for trust and safety inducing encounters: a qualitative exploration of women’s experiences of seeking perinatal care when living as undocumented migrants in Sweden.	Objective of the study: ﻿the present study aimed to provide a composite description of women’s experiences of clinical encounters during pregnancy, childbirth, and the post-partum phase. When living as undocumented migrants in Sweden. The study’s primary objective was to synthesize accounts of both positive and negative engagement on behalf of healthcare professionals in perinatal care, in order …	Methods/type of analysis: inductive interview based qualitative research based on open ended questions. ﻿The interviews were unstructured in nature, and initiated with the open question: What is your experience of healthcare encounters during pregnancy and childbirth, and what are your experiences of being pregnant and giving birth when living as an undocumented migrant? Follow-up questions and p…		﻿Due to this lack of faith in the healthcare system, several women reported cancelling pregnancy check-ups, and/or refraining from attending their appointments. Feelings of uncertainty, anxiousness, and distress were compounded by the fact that many felt they did not have anywhere to turn with their grievances. ﻿Overall, the participants reiterated the immense importance of engagement and support…	﻿Reports of lacking knowledge amongst healthcare pro- fessionals surrounding how to approach and relate to undocumented migrant patients were present through- out the data. Insufficient knowledge displayed itself in a variety of ways, such as the reoccurrence of questioning the women’s right to healthcare services, and being unaware that this population encounters difficulties when collecting pre…	﻿Experiencing subpar treatment and neglect due to perceived adverse intentions, and/or deficient knowledge and awareness amongst healthcare personnel resulted in the women feeling discriminated against. Such experiences also appeared to cultivate extreme levels of anxiety and fear surrounding utilizing healthcare services. ﻿Contrastingly, the participants who took part in this study reported feel…	﻿Most women were wrongly informed that they would have to be charged for visits at the antenatal care unit, and invoices were sent to several of them following the delivery of their babies. ﻿For many, economic support from NGOs, such as the provision of bus fare to the ANHC, was essential in facilitating women in attending their booked antenatal care appointments. The provision of volunteer cultu…	﻿Upon analyzing the data collected, two major themes emerged: (1) Experiencing acute distress when suffering subpar and neglectful clinical encounters (2) Feeling acknowledged and empowered through experiencing positive clinical encounters. ﻿Experiencing subpar treatment and neglect due to perceived adverse intentions, and/or deficient knowledge and awareness amongst healthcare personnel resulted…		﻿Social vulnerability was reiterated as being enhanced during pregnancy, particularly for women with pre-existing children. The threat of being evicted, being homeless, hav- ing to move frequently to new settlements, and lacking eco- nomic stability resulted in increased levels of anxiety. This in turn exacerbated worries in regard to meeting the basic needs of their unborn baby and pre-existing …	﻿Throughout the themes, categories, and subcategories observed, the women’s daily lives appeared impacted by acute levels of stress and uncertainty. Previous traumatic experiences, such as having witnessed violence, having been a victim of violence, or having felt the threat of violence, were reported to be severe sources of stress and anxiety during both pregnancy and childbirth. ﻿Having lived i…	﻿The women expressed having developed strategies to cope with the worries of everyday life, such as trying to focus on happiness, trying to focus on one day at the time, and trying to focus on the future rather than the past. ﻿A desire for meaning in life, with a future where their families could reside in security, was repeatedly voiced. However, for many, hopes and dreams were suspended whilst …	﻿Confusion surrounding information received relating to arising medical condi- tions was voiced, particularly when healthcare profes- sionals were unable to adequately explain the risks involved for both mother and child. The women also reported that the information provided induced a sense of disbelief in their own abilities, and led to the fostering of ambiguity, guilt, and self-criticism in th…	The present study contributes unique and important knowledge surrounding women’sexperienceof being pregnant and giving birth when living as undocumented migrants. The overarching findings indicated that the needs of undocumented migrant women were largely similar to those of all expectant mothers, but that due to vulnerabilities relating to their circumstances, flexible and informed care provisio…		10/10 CASP high reflexivity	good
31	Vignier, et al,. 2018, ﻿Refusal to provide healthcare to sub-Saharan migrants in France: a comparison according to their HIV and HBV status	Objective of the study: ﻿In this study, we aim to measure and compare the frequency of reported denial of care in sub- Saharan African migrants living in the Paris area, according to their HIV and HBV status and social and migration characteristics. ﻿Using the data from a large survey of people from sub-Saharan Africa living in the Paris region with or without HIV or CHB, we aimed to assess the f…	Methods/type of analysis: ﻿Participants were questioned about their experiences with refusal of healthcare since their arrival in France. ﻿We studied the following covariates: period of arrival, age, level of education, reasons for migration, having been at least one year without residence permit, stable housing or HI coverage, and HI status at the time of the study. The time periods studied were…	﻿Even if the French law prohibits any care refusal and bans any discrimination according to the type of healthcare coverage, in some situations, testing surveys have shown that two categories of patients are frequently denied care in France: the poor people with dedicated health insurance (HI) coverage and people living with HIV (PLWHIV) two population groups where ﻿migrants are over-represented.…			Sub-Saharan African migrants living with HIV were more likely to have been denied care. This finding highlights the persistent discrim- inations experienced by persons living with HIV, even after decades ofHIV epidemics, in a region that is particularly hard hit by HIV. In 2015, the Paris region had the highest HIV incidence rate in mainland France, with 20.8 cases per 100 000 population.	﻿At the time of the survey, one in five respondents was covered by the specific insurance for the poor (UHC), and the proportion of those covered by the SMA (for undocumented migrants) was as high as 21, 6% in the men of the CHB group. A substantial proportion of migrants were still uninsured (after being in France for a median of 10 years).	﻿Globally, compared to the HIV and the CHB groups, the proportion of refusal of care was lower in the reference group (P< 0.001) (table 2). The most frequently reported situation was by a general practitioner. In women, the prevalence of refusal was twice as high in the HIV and CHB groups as in the reference group,﻿ and the most frequently reported situation was in a pharmacy by CHB women. ﻿In bo…				﻿Having been at least one year without residence permit, stable housing or HI coverage was a very frequent condition. ﻿Having been without a residence permit was more common in the HIV or CHB groups than in the reference group for both men and women. At the time of the survey, one in five respondents was covered by the specific insurance for the poor (UHC), and the proportion of those covered by …		﻿In this sample of 2459 sub-Saharan African migrants living in the Paris area, nearly 1 in 10 reported they experienced a refusal of care. The main reason for denial of care was their HI status, either for the poor (Universal Health Coverage) or for the undocumented migrants (SMA). ﻿Compared with the reference group (6.2%), this proportion was twice as high among migrants living with HIV (12.2%),…		14/14	good
32	Coppola, N., et al., 2017, ﻿Hepatitis B virus infection in undocumented immigrants and refugees in Southern Italy: demographic, virological, and clinical features.	Objective of the study: ﻿The purpose of this study was to define the demographic, virological, and clinical characteristics of subjects infected with HBV chronic infection in a cohort of immigrants living in Naples, Italy. Study setting: clinical centres in Naples, Italy. ﻿The first-level clinical centres are hospital centres of the national healthcare system or clinical centres of inter- nationa…	Methods/type of analysis: ﻿Serum samples were tested for HBsAg, anti-HCV, anti- HIV, total anti-HBc, and anti-hepatitis B surface anti- body (HBs). ﻿An anonymous questionnaire collecting information on the demographics (age, sex, race/ethnicity, place of birth, language); socioeconomic status (education, annual household income); environmental factors (alcohol, diet, etc); and clinical data and r…						﻿Referred to one of the two tertiary units of infectious diseases for further investigation, monitoring, and pos- sible treatment, approximately 10% of the subjects with a serum HBV load >2 000 IU/ml and nearly 40% of those with a lower HBV replication did not complete the diagnostic course.	﻿Despite their long-term stay in Italy, the undocumented immigrants and low-income refugees investigated in this study were poorly integrated due to language, cultural, and socioeconomic barriers. --> integration affecting use and outcomes of HBV infection		﻿Compared with the HBsAg/anti-HBc- negative subjects, HBsAg-positive or HBsAg-negative/anti- HBc-positive patients were more frequently males (81.5 and 80.8% vs. 70%, P= 0.001) and more frequently came from SSA (76.5 and 70.4% vs. 37.4%, P= 0.001). The HBsAg-positive subjects had fewer years of schooling than the HBsAg/anti-HBc-negative (4.5 ± 3.9 vs. 8.1 ± 5.3, P= 0.000) and the HBsAg-negative/a…			﻿In agreement with the recommendations of the Centers for Disease Control and Prevention in Atlanta, USA, the data from our study underscore the need for universal screening for HBV infection for people from countries with an HBsAg prevalence higher than 2%. ﻿The prevalences observed in undocumented immigrants and low-income refugees in this study indicate the widespread HBV infection in their co…		14/14	good
33	Sanchez, M., et al., 2017, ﻿Access and utilisation of social and health services as a social determinant of health: the case of undocumented Latin American immigrant women working in Lleida (Catalonia, Spain)	Objective of the study: The aim of this study ﻿was to describe how undocumented Latin American women working and living in the various regions of the province of Lleida access and utilise social and healthcare services, and describe the barriers they faced. Study setting: ﻿﻿This study was conducted in the province of Lleida, which is part of the Catalan Autonomous Commu- nity (Spain) and the seco…	Methods/type of analysis: ﻿The recruitment pro- ceeded through a snowball technique. Interviews were conducted in participants’ homes for approxi- mately 90 minutes by the interviewer and the CM in a dialogical manner to make participants feel com- fortable. Institutional settings were avoided because they could inhibit an open conversation about social and healthcare services. The interview guid…	﻿Although Spain has a national healthcare system model based on universal access, restrictive migratory policies have been adopted in response to European Union pressure and as governmental reaction to the post-2008 economic crisis. Until 2012, the Organic Law 4/2000 on rights and freedom of foreigners in Spain (Ley Org?anica 4/2000) acknowledged the right for immigrants who were registered in th…	﻿The Latin American women interviewed indicated differences in registering and accessing the healthcare system according to place of residence. Participants who lived in rural settings described an easy process to obtain their health card, while those who lived in larger cities faced difficulties both to get their health card and in accessing health services. ﻿The barriers described included empl…		﻿Labour precariousness was more extreme again in the case of bonded ﻿labourers, as their employers sometimes even denied them their right to access primary healthcare services, and made them work while sick.	﻿In spite of the importance of the geographical area, the main barrier to the utilisation of healthcare reported by participants was in relation to precarious working conditions and abusive employers. ﻿A single day off work represented losing a day’s pay, and also carried the threat of being fired.	﻿Taking into account access barriers, the use of healthcare services in the case of participants who lived in rural villages was basically limited to the local primary healthcare centre The reasons for consultations were limited mainly to acute physical problems (e.g. stom- ach haemorrhage, back pain, etc.) and reproductive services and prenatal care. ﻿Participants who lived in cities used the he…	﻿Four main themes emerged describing access and utilisation of social and healthcare services and the barriers that Latin American women faced: health is a tool for work which worsens due to precarious working conditions; lack of legal status traps Latin American women in precarious jobs; lack of access to and use of social services; and limited access to and use of healthcare services. ﻿In spite…	﻿As suggested above, to be healthy is to be able to perform a job and participants tie the possibility of finding a stable job to their legal status. Participants described having lost many job opportunities because they were undocumented. They felt that a vicious circle is generated, as being undocumented they cannot get jobs with a legal contract and social benefits, and thus they are trapped i…	﻿All participants considered that having good health equates to having a stable job. They had certain diffi- culty talking about health in abstract terms. ﻿Health assures the ability to work and to obtain income to cater for the people participants are responsible for (children and/or parents. ﻿Participants indicated a decrease in their health status after migration. In the case of immigrants liv…	﻿Latin American women living in rural settings ver- balised they had never tried to access social services, while the rest of participants did try, but could not use these services because of their legal status. Partici- pants living in cities reported that the lack of legal status not only shaped government institutional poli- cies but also NGOs because they too just provided social services for…		﻿In this study, we have identified that for undocu- mented Latin American women living and working in the province of Lleida, irrespective of region, the main barrier to accessing social and health services is precarious working conditions in care-giving and cleaning occupations. The intersection of several social determinants of health, in particular precarious working conditions associated with…	﻿Four main themes emerged describing access and utilisation of social and healthcare services and the barriers that Latin American women faced: health is a tool for work which worsens due to precarious working conditions; lack of legal status traps Latin American women in precarious jobs; lack of access to and use of social services; and limited access to and use of healthcare services.	9/10 with no positioning of the researchers/reflexivity	fair
34	Ridolfo, A., et al., 2017, ﻿Effect of Legal Status on the Early Treatment Outcomes of Migrants Beginning Combined Antiretroviral Therapy at an Outpatient Clinic in Milan, Italy	Objective of the study: ﻿In a setting of free access to HIV care, we compared the early treatment outcomes of HIV-infected undocumented migrants (UMs), documented migrants (DMs), and Italian subjects. Study setting: HIV clinic in Milan, Italy. ﻿The Clinic of Infectious Diseases of Milan University’s Luigi Sacco Hospital is 1 of 4 reference centers for HIV care located in the metropolitan area of …	Methods/type of analysis: ﻿The principal variable of interest was residency status as derived from the type of health card used (SSN or STP). Because the number of migrants who changed their residency status was very low (2/245) during the observation period, we considered it a time-fixed variable. The following baseline variables were included in the analysis as potential confounders: age, gende…	﻿As laid down by national policies, HIV care and treatment are provided free of charge to natives and DMs (ie, those having a duly issued permit of stay) on their registration with the Servizio Sanitario Nazionale (SSN: ie, the Italian National Health Service). UMs do not have the right to register with the SNN, but under the terms of a Presidential Decree (D.P.R. No. 394/1999) that came into for…					﻿The proportion of patients retained in follow-up was significantly lower among the UMs than among the DMs and natives (65% vs 83.3% and 79.1%, P = 0.004), a proportion that was reflected by the greater frequency of missing data in this group (28.6% vs 14.3% in the DM group and 13.4% in the group of natives). There were also more UMs among the patients who were LTFU (19.4% vs 3.6% and 4.2%, P , 0…			﻿The DM group included more women (44.7%) and the UM group more male-to-female transgender subjects (MTFTs) (53.2%) than the native group (P , 0.001). The DMs and UMs were both significantly younger than the natives (medianage 34 and32vs40years, P , 0.001). ﻿In comparison with the natives, the DMs included a higher proportion of subjects with heterosexually transmitted HIV (61.9%), and the UMs we…			﻿Our assessment of the continuity of care after 12 months of cART showed that 14.9% of the patients had dropped out by the end of this period and that the proportion was much higher among the UMs than in either of the other groups, in which it was not significantly different. Moreover, a high proportion of the DMs and natives who had missed their 12-month follow-up visit later returned, whereas m…		14/14 with very relevant findings	good
35	de Jong, et al., 2017, ﻿A systematic literature review on the use and outcomes of maternal and child healthcare services by undocumented migrants in Europe	Objective of the study: ﻿The aim of our study was to systematically review the academic literature on the use and outcomes of maternal and child healthcare services by undocumented migrants from 2007 to 2017 in the EU and EFTA countries. Study setting: ﻿A systematic literature search was conducted in May 2017, using the scientific databases MEDLINE, Embase, CINAHL Plus, Global health and Popline.…	Methods/type of analysis: systematic literature review following the PRISMA guidelines for reporting. A qualitative content analysis was performed to synthesise the relevant information. Internal validity: PRISMA methods for reporting on systenatic literature reviews ensure the accuracy and consistency of the findings : Quality fo the studies was evaluated with quality assesment tools, for both q…	﻿From the 10 countries included in our review, France, Portugal, Spain, Switzerland, Italy and the Netherlands provide full coverage and access to maternal and child healthcare to undocu- mented migrants. ﻿In contrast, undocumented migrants in the United Kingdom have to pay for maternal and child healthcare and in Germany undocumented women are only legally entitled to access care after a success…		﻿Other qualitative studies (in Germany and Switzerland) found that many undocumented women feared utilising intrapartum care, even during contractions, afraid of getting deported. ﻿In two German studies, the study participants reported that the increased visibility that a temporary residence permit called ‘‘Duldung’’ provides, only increased their fear of de- portation, outweighing the benefits o…			﻿The risk for delayed prenatal care utilisation of undocumented women in Switzerland was found to be up to 11 times higher than a control group of pregnant women with legal residency. ﻿One study in Denmark compared the number and results of HIV, HBV and Syphilis screening tests between un- documented and documented women and found significant differ- ences.11 Documented migrants in Denmark utilis…	When compared with documented migrants in the Netherlands, undocumented women came on average five weeks later to their first antenatal appointment and attended three fewer prenatal care visits in total.		﻿Almost half of the studies assessing the utilisation of prenatal care also presented data on the main antenatal outcomes experienced by undocumented women. Antenatal problems such as anaemia, gesta- tional diabetes, hypertension and preeclampsia were found the most prevalent issues during pregnancy among undocumented migrants. ﻿Half of the qualitative studies provided in-depth insights into preg…			﻿Overall, studies found that undocumented women tend to underutilise available healthcare services and have worse maternal and child health outcomes. ﻿Nevertheless, even with free access to care for pregnant women and their newborns in countries such as Portugal, undocumented women still underutilised available prenatal and intrapartum care services and were more likely to have pregnancy complica…		9.5/10	good
36	Dias, S., 2017, ﻿Health Services Use and HIV Prevalence Among Migrant and National Female Sex Workers in Portugal: Are We Providing the Services Needed?	Objective of the study: ﻿This study aims to assess differences in the use of HIV health services and HIV prevalence among national and migrant (documented and undocumented) FSW in Portugal. Study setting: gov and non-gov in Portugal Study design: ﻿This cross-sectional bio-behavioral study was conducted using a participatory research approach in which govern- mental and non-governmental organizati…	Methods/type of analysis: ﻿Of 1013 FSW invited to participate in the study, conducted in 2011, 853 FSW accepted. Participants completed an anonymous interviewer-administered structured questionnaire on sociodemographics, sex-work setting, utilization of health services, HIV testing and reported HIV infection. ﻿Simultaneously, over a 1-month period, a HIV rapid test was offered to every respondent…	NHS, national public healthcare system. ﻿We must highlight that these findings were found in a context where migrants formally have equal access to healthcare as do Portuguese natives, and healthcare must be provided to every person irrespective of nationality, eco- nomic means or legal status. F		﻿Undocumented FSW reported more often having never used National Health Service (NHS) (v2 = 112.74, p\0.001), not knowing that HIV testing in Portugal is free of charge and confidential (v2 = 9.56, p = 0.008) and where to go if they suspected being HIV-infected (v2 = 15.51, p\0.001). ﻿A lower proportion of undocumented FSW reported having been tested and knowing the result (71.0 %) com- pared to …	﻿A disincentive to HIV testing and barrier to HIV health services among migrant FSW is the ‘triple stigma’ associated with migrant status (particularly undocumented), disclosure of sex-work activity and a possible HIV-positive result.		﻿A higher proportion of migrant FSW were tested for HIV in hospitals, which are primarily used for acute and emer- gency healthcare and where HIV screening, being non- targeted, is integrated into routine procedures, while nationals more frequently had a test in VCT centers and primary healthcare services, where HIV testing is generally patient-driven--> the lack of knowledge of the nHS for uncod…	﻿The main reasons stated by nationals for never been tested were having no risk behaviors (23.5 vs. 5.9 % of documented migrants and none undocumented migrant) and being afraid of the test result (20.6 vs. 5.9 % of documented migrants and 4.2 % of undocumented migrants), while the main reason for migrants was not knowing where to be tested (29.4 % of documented migrants and 29.2 % of undocumented…		﻿Of those ever tested for HIV, 11.9 % [8.6–15.1] (n = 46) of nationals, 1.8 % [0.0–3.9] (n = 3) of documented migrants and 0.8 % [0.0–2.5] (n = 1) of undocumented migrants reported being HIV positive. --> rates of HIV infection ar ehigher amongst Portuguese national in the general population ﻿Of the 176 FSW who accepted the HIV rapid test (88 nationals, 44 documented and 44 undocumented), 13.6 % …			﻿This study shows inequities in health services use, con- firming that migrant FSW underuse HIV health services compared to their native counterparts, as found in other research. Across migration status groups, undocumented migrants reported the lowest rates of NHS use and HIV testing (15 % of undocumented migrant FSW never tested), as well as lack of knowledge on health services available. ﻿Also…		14/14	good
37	Myhrvold, T., and Smästuen, M., 2017, ﻿The mental healthcare needs of undocumented migrants: an exploratory analysis of psychological distress and living conditions among undocumented migrants in Norway.	Objective of the study: ﻿To explore undocumented migrants’ mental healthcare needs and more specifically to explore how undocumented adults living in Norway perceive psychological distress, to gather insight on their living conditions and to explore associated living condition risk factors. Study setting: Norway Study design: ﻿A mixed-methods approach using primarily quantitative data with a qual…	Methods/type of analysis: ﻿Socio-demographic data on 90 undocumented migrants were obtained, and self-report questionnaire on psychological distress was completed, supple- mented by qualitative data obtained through interviews. ﻿A mixed-methods approach using primarily quantitative data with a qualitative component was implemented. ﻿Data were described with mean and standard deviations (SD) and r…								The main reasons given for leaving their country of origin were war (28%), persecution (26%) and economic insecurity (22%). No one left to gain access to health care. The majority did not know anyone in Norway before arrival (68%). Median length of stay in Norway was four years, the minimum was one month, and the maximum was 31 years. The majority went to bed hungry at least once a month(60%), 41…	The majority went to bed hungry at least once a month(60%), 41.5% confirmed at least one incident of sexual abuse, violence or harassment, and 62% missed their families. ﻿Multivariate regression analysis of living conditions affecting mental health outcomes adjusted for gender, age and education level revealed that ‘leaving home country because of war or persecution’, ‘having someone financially …	﻿Fear was reported by most of the respondents as an all- important anxiety for being caught for ‘something’ and then deported. This occupies a large mental space and is expressed as a significant stress factor comparable to what is reported in previous studies among undocumented migrants. The constant fear implies law abiding- ness to remain unnoticed, has consequences for the freedom of movement…		﻿Prevalence rates of psychological distress in our unselected group of undocumented migrants in Norway were extre- mely high and considerably higher than results from studies on mental health among refugees in Norway and in undocumented migrants (Coffey et al. 2010), consistent with, or higher than, those in other refugee populations and populations living in postwar areas and approximately as hi…		14/14 for quantitative 9.5/10 for qualittive	good
